# Supplementary material for: Halogen‐Bonding Heteroditopic [2]Catenanes for Recognition of Alkali Metal/Halide Ion Pairs
Source: Angew Chem Int Ed Engl. 2022 Dec 20;62(5):e202214785. doi: 10.1002/anie.202214785 (PMC10108176; doi:10.1002/anie.202214785)
Supplement: Supplementary file 3 — Supporting Information [file ANIE-62-0-s002.cif]

#==============================================================================
data_global
#==============================================================================

_publ_contact_author               'Paul D. Beer'
_publ_contact_author_email          paul.beer@chem.ox.ac.uk

loop_
_publ_author_name
_publ_author_address
 'Tay, Hui Min'
;    
Chemistry Research Laboratory,
University of Oxford,
Mansfield Road, 
Oxford OX1 3TA. UK.
;
 'Tse, Yuen Cheong'
;    
Chemistry Research Laboratory,
University of Oxford,
Mansfield Road, 
Oxford OX1 3TA. UK.
;
 'Docker, Andrew'
;    
Chemistry Research Laboratory,
University of Oxford,
Mansfield Road, 
Oxford OX1 3TA. UK.
;
 'Gateley, Christian'
;    
Chemistry Research Laboratory,
University of Oxford,
Mansfield Road, 
Oxford OX1 3TA. UK.
;
 'Kuhn, Heike'
;    
Chemistry Research Laboratory,
University of Oxford,
Mansfield Road, 
Oxford OX1 3TA. UK.
;
 'Zhang, Zongyao'
;    
Chemistry Research Laboratory,
University of Oxford,
Mansfield Road, 
Oxford OX1 3TA. UK.
;
 'Thompson, Amber L.'
;    
Chemical Crystallography Department,
Chemistry Research Laboratory,
University of Oxford,
Mansfield Road, 
Oxford OX1 3TA. UK.
;
 'Beer, Paul D.'
;    
Chemistry Research Laboratory,
University of Oxford,
Mansfield Road, 
Oxford OX1 3TA. UK.
;

_publ_requested_journal
 'Angewandte Chemie International Edition'
_journal_volume                    '?'
_journal_page_first                '?'
_journal_page_last                 '?'
_journal_year                      '2022'
_ccdc_journal_depnumber            '?'

_publ_section_title
;
Halogen bonding heteroditopic [2]catenanes for alkali metal halide 
ion pair recognition
;

_publ_section_abstract
;  
The first examples of halogen bonding (XB) heteroditopic 
homo[2]catenanes are reported and their alkali metal halide 
ion-pair recognition properties investigated. Discrete Na^+^ 
or K^+^ template directed assembly of oligo(ethylene glycol) 
units derived from XB donor containing macrocycles and acyclic 
bis-azide functionalised precursors facilitated a Cu(I) mediated 
azide-alkyne cycloaddition  macrocyclisation clipping reaction 
to afford all-halogen bonding neutral [2]catenanes. Crucially, 
it is shown from extensive ^1^H NMR spectroscopic anion, cation 
and ion-pair recognition studies the [2]catenane hosts exhibit 
positive cooperative ion-pair recognition behaviour, wherein 
XB-mediated anion recognition is dramatically enhanced by alkali 
metal cation pre-complexation. Notably, subtle changes in the 
respective XB catenane's oligo(ethylene glycol) chain length 
dramatically influences ion binding affinity, stoichiometry, 
complexation mode and conformational dynamics. Solution phase 
and single crystal X-ray Diffraction studies provide evidence 
for competing host-separated and direct contact ion-pair binding 
modes, which is governed by a mechanical bond effect. Furthermore, 
exploiting these cooperative ion-pair binding properties we 
demonstrate the [2]catenanes are capable of  extraction of solid 
sodium or potasium halide salts into organic media.
;


#==============================================================================
data_2.XB-DEG.TBACl 
#==============================================================================
_audit_creation_date        "2022-11-23"
_audit_creation_method 'CRYSTALS_ver_14.61_build_7986 '

_oxford_structure_analysis_title  '7729/085hk21'

_refine_special_details
;
The data were extremely noisy and, although they indexed well as 
tetragonal, internal (intensity) agreement factors were high.  
Lower symmetry did not improve this significantly, nor did 
any of the applied twin laws.  

The structure solved and refined in the space group P4/n, though 
it is possible there is a slight distortion away from tetragonal, 
possibly caused by the behaviour of the disordered solvent sphere
at low temperature and partial solvent loss.  Careful examination 
of the raw data supports this thesis, though the data are not of 
sufficient quality to be able to distinguish between the poor 
tetragonal result and the similarly poor, but more complex, 
alternative monoclinic and orthorhombic models.

For this reason, the tetragonal result was chosen as the best fit
to the data, but the refinement was poor and it was necessary to 
apply restraints throughout to maintain sensible geometries and 
displacement parameters.  Predominantly, this was same distance, 
thermal similarity and vibrational restraints, however, in some 
cases (notably the polyether chain) it was necessary to apply 
more specific restraints.

The diffuse electron density caused by the disordered solvent was
treated by taking the discrete Fourier transform of the void region
as contributions to the calculated structure factors using 
PLATON/SQUEEZE.

Although the quality of the data and therefore the end result is 
poor, there is no doubt about the connectivity, the interlocked 
nature of the structure, and the location of the chloride situated 
in the tetra-iodo pocket.
;

loop_ 
  _platon_squeeze_void_nr 
  _platon_squeeze_void_average_x 
  _platon_squeeze_void_average_y 
  _platon_squeeze_void_average_z 
  _platon_squeeze_void_volume 
  _platon_squeeze_void_count_electrons 
  _platon_squeeze_void_content 
   1 -0.046  0.264  0.169       229        82 ' ' 
   2  0.046  0.736  0.831       229        78 ' ' 
   3  0.236  0.954  0.169       229        78 ' ' 
   4  0.264  0.546  0.169       229        81 ' ' 
   5  0.250  0.250  0.241       213       109 ' ' 
   6  0.454  0.764  0.831       229        81 ' ' 
   7  0.546  0.236  0.169       229        78 ' ' 
   8  0.736  0.454  0.831       229        77 ' ' 
   9  0.764  1.046  0.831       229        81 ' ' 
  10  0.750  0.750  0.758       213       110 ' ' 
_platon_squeeze_void_probe_radius                  1.20 
_platon_squeeze_details                           
;
The discrete Fourier transform of the void region were treated as 
contributions to the A and B parts of the calculated structure factors.
; 


_chemical_name_systematic         .
_chemical_melting_point           'not measured'
_cell_length_a                    36.7661(10)
_cell_length_b                    36.7661(10)
_cell_length_c                    13.8468(8)
_cell_angle_alpha                 90
_cell_angle_beta                  90
_cell_angle_gamma                 90
_cell_volume                      18717.4(15)
 
_symmetry_cell_setting            'tetragonal' 
_symmetry_space_group_name_H-M    'P 4/n ' 
_symmetry_space_group_name_Hall   '-P 4a' 
loop_
 _symmetry_equiv_pos_as_xyz
 'x,y,z'
 '-x,-y,-z'
 'y,-x+1/2,z'
 '-y,x+1/2,-z'
 'x+1/2,y+1/2,-z'
 '-x+1/2,-y+1/2,z'
 '-y+1/2,x,z'
 'y+1/2,-x,-z'

loop_
_atom_type_symbol
_atom_type_scat_dispersion_real
_atom_type_scat_dispersion_imag
_atom_type_scat_Cromer_Mann_a1
_atom_type_scat_Cromer_Mann_b1
_atom_type_scat_Cromer_Mann_a2
_atom_type_scat_Cromer_Mann_b2
_atom_type_scat_Cromer_Mann_a3
_atom_type_scat_Cromer_Mann_b3
_atom_type_scat_Cromer_Mann_a4
_atom_type_scat_Cromer_Mann_b4
_atom_type_scat_Cromer_Mann_c
_atom_type_scat_source  
 C       0.0181   0.0091   2.3100  20.8439   1.0200  10.2075   1.5886   0.5687
   0.8650  51.6512   0.2156 'International Tables Vol C 4.2.6.8 and 6.1.1.4'
 H       0.0000   0.0000   0.4930  10.5109   0.3229  26.1257   0.1402   3.1424
   0.0408  57.7998   0.0030 'International Tables Vol C 4.2.6.8 and 6.1.1.4'
 Cl      0.3639   0.7018  11.4604   0.0104   7.1964   1.1662   6.2556  18.5194
   1.6455  47.7784  -9.5574 'International Tables Vol C 4.2.6.8 and 6.1.1.4'
 I      -0.3257   6.8362  20.1472   4.3470  18.9949   0.3814   7.5138  27.7660
   2.2735  66.8776   4.0712 'International Tables Vol C 4.2.6.8 and 6.1.1.4'
 N       0.0311   0.0180  12.2126   0.0057   3.1322   9.8933   2.0125  28.9975
   1.1663   0.5826 -11.5290 'International Tables Vol C 4.2.6.8 and 6.1.1.4'
 O       0.0492   0.0322   3.0485  13.2771   2.2868   5.7011   1.5463   0.3239
   0.8670  32.9089   0.2508 'International Tables Vol C 4.2.6.8 and 6.1.1.4'
 
 
_cell_formula_units_Z                    8

# Given Formula = C83 H105 Cl1 I4 N13 O6 
# Dc =      1.37 Fooo =   7768.00 Mu =    111.40 M =   1923.90
# Found Formula = C84.00 H108.00 Cl1 I4 N13 O6 
# Dc =      1.38 FOOO =   7840.00 Mu =    111.44 M =   1938.93

_chemical_formula_sum             'C84 H108 Cl I4 N13 O6'
_chemical_formula_moiety          '2(C34 H36 I2 N6 O3), C16 H36 N, Cl'
_chemical_compound_source                .
_chemical_formula_weight           1938.93
 
 
_cell_measurement_reflns_used        17924
_cell_measurement_theta_min             3.59
_cell_measurement_theta_max            72.61
_cell_measurement_temperature          150
 
_exptl_crystal_description        'plate' 
_exptl_crystal_colour             'clear_pale_colourless' 
_exptl_crystal_size_min           0.04 
_exptl_crystal_size_mid           0.22 
_exptl_crystal_size_max           0.23 
 
loop_
_exptl_crystal_face_index_h
_exptl_crystal_face_index_k
_exptl_crystal_face_index_l
_exptl_crystal_face_perp_dist
  -1    1    0 0.1100
   1   -1    0 0.1200
   1    1    0 0.1100
  -1   -1    0 0.1100
   0    0   -1 0.0100
   0    0    1 0.0300
   0   -1    0 0.1200
   1    0    0 0.1300
  -2   -1    0 0.1200

_exptl_crystal_density_diffrn     1.376 
_exptl_crystal_density_meas       'not measured' 
_exptl_crystal_density_method     'not measured' 
# Non-dispersive F(000): 
_exptl_crystal_F_000              7840.000 
_exptl_absorpt_coefficient_mu     11.144 
 
# Sheldrick geometric approximatio 0.09 0.64 
_exptl_absorpt_correction_type    gaussian 
_exptl_absorpt_process_details 
; 
CrysAlisPro 1.171.40.67a (Rigaku Oxford Diffraction, 2019)
Numerical absorption correction based on gaussian integration over
a multifaceted crystal model Empirical absorption correction using 
spherical harmonics, implemented in SCALE3 ABSPACK scaling 
algorithm. 
; 
_oxdiff_exptl_absorpt_empirical_full_min           0.470
_oxdiff_exptl_absorpt_empirical_full_max           3.666
_oxdiff_exptl_absorpt_empirical_details
;
Empirical correction (ABSPACK) includes:
- Absorption correction using spherical harmonics
- Frame scaling
- B-factor correction
;

_exptl_absorpt_correction_T_min   0.07 
_exptl_absorpt_correction_T_max   0.64 
_diffrn_measurement_device_type   'Oxford Diffraction SuperNova' 
_diffrn_measurement_device        'Area' 
_diffrn_radiation_monochromator   'focussing mirrors' 
_diffrn_radiation_type            'Cu K\a'
_diffrn_radiation_wavelength           1.54184
_diffrn_measurement_method        \w 
 
# If a reference occurs more than once, delete the author 
# and date from subsequent references. 
_computing_data_collection        'SuperNova, (Oxford Diffraction, 2010)' 
_computing_cell_refinement 
; 
 CrysAlisPro (Rigaku Oxford Diffraction, 2017) 
; 
_computing_data_reduction 
; 
 CrysAlisPro (Rigaku Oxford Diffraction, 2017) 
; 
_computing_structure_solution     'Superflip (Palatinus & Chapuis, 2007)' 
_computing_structure_refinement   'CRYSTALS (Betteridge et al., 2003)' 
_computing_publication_material   'CRYSTALS (Betteridge et al., 2003)' 
_computing_molecular_graphics     'CAMERON (Watkin et al., 1996)' 
 
_diffrn_standards_interval_time   . 
_diffrn_standards_interval_count  . 
_diffrn_standards_number          0 
_diffrn_standards_decay_%         . 
 
_diffrn_ambient_temperature        150
_diffrn_reflns_number             99032 
_diffrn_reflns_av_unetI/netI      0.163 
_reflns_number_total              19311 
_diffrn_reflns_av_R_equivalents   0.122 
# Number of reflections with Friedels Law is 19311 
# Theoretical number of reflections is about 40206 
 
 
_diffrn_reflns_theta_min          3.617 
_diffrn_reflns_theta_max          78.386 
_diffrn_measured_fraction_theta_max 0.917 
 
_diffrn_reflns_theta_full         66.003 
_diffrn_measured_fraction_theta_full 0.963 
 
 
_diffrn_reflns_limit_h_min        -46 
_diffrn_reflns_limit_h_max        45 
_diffrn_reflns_limit_k_min        -38 
_diffrn_reflns_limit_k_max        46 
_diffrn_reflns_limit_l_min        -16 
_diffrn_reflns_limit_l_max        17 
_reflns_limit_h_min               -32 
_reflns_limit_h_max               32 
_reflns_limit_k_min               0 
_reflns_limit_k_max               46 
_reflns_limit_l_min               0 
_reflns_limit_l_max               17 
 
_oxford_diffrn_Wilson_B_factor    3.57 
_oxford_diffrn_Wilson_scale       1.17 
 
_atom_sites_solution_primary      other  #heavy,direct,difmap,geom,iterative
# _atom_sites_solution_secondary  difmap
_atom_sites_solution_hydrogens    difmap
 
_refine_diff_density_min          -2.07 
_refine_diff_density_max          3.90 
 
 
# The current dictionary definitions do not cover the 
# situation where the reflections used for refinement were 
# selected by a user-defined sigma threshold 
 
# Explicitly named reflections are ALWAYS excluded from R&wR 
 
# The values actually used during refinement 
# These are labelled "all" for compatibility with PLATON 
_oxford_refine_reflns_threshold_expression       I>-3.0\s(I)
_refine_ls_number_restraints      2058 
_refine_ls_number_parameters      1029 
_refine_ls_number_reflns          18458 
_refine_ls_R_factor_ref           0.1637 
_refine_ls_wR_factor_ref          0.3046 
_refine_ls_goodness_of_fit_ref    0.9939 
_refine_ls_shift/su_max           0.0071325 
_refine_ls_shift/su_mean          0.0001164 
 
 
# Computed with I/sigma = -10 
_reflns_number_all                18458 
_refine_ls_R_factor_all           0.1637 
_refine_ls_wR_factor_all          0.3046 
 
# Computed with I/sigma = +2 a la SHELX 
_reflns_threshold_expression                I>2.0\s(I)
_reflns_number_gt                 10995 
_refine_ls_R_factor_gt            0.1177 
_refine_ls_wR_factor_gt           0.2679 
 
 
_refine_ls_structure_factor_coef  Fsqd 
_refine_ls_matrix_type            full
_refine_ls_hydrogen_treatment     mixed          #undef, noref, refall,
                                                 # refxyz, refU, constr or mixed
_refine_ls_weighting_scheme       calc 
_refine_ls_weighting_details 
;
 Method= Modified Sheldrick 
 w=1/[\s^2^(F^2^) + ( 0.10P)^2^ +*****P] 
 ,where P=(max(Fo^2^,0) + 2Fc^2^)/3 
;
# Insert your own references if required - in alphabetical order 
_publ_section_references 
; 
Betteridge, P.W., Carruthers, J.R., Cooper, R.I., 
Prout, K. & Watkin, D.J. (2003). J. Appl. Cryst. 36, 1487. 
 
Oxford Diffraction, (2010). Supernova User Manual. 
 
Palatinus, L. & Chapuis, G. (2007). J. Appl. Cryst. 40, 786-790. 
 
Rigaku Oxford Diffraction (2017). CrysAlisPro. 
 
Watkin, D.J., Prout, C.K. & Pearce, L.J. (1996). CAMERON, Chemical 
Crystallography Laboratory, Oxford, UK. 
; 

# Uequiv = arithmetic mean of Ui i.e. Ueqiv = (U1+U2+U3)/3

# Replace last . with number of unfound hydrogen atoms attached to an atom.

# ..._refinement_flags_... 
# . no refinement constraints           S special position constraint on site
# G rigid group refinement of site      R riding atom
# D distance or angle restraint on site T thermal displacement constraints
# U Uiso or Uij restraint (rigid bond)  P partial occupancy constraint


loop_
_atom_site_label
_atom_site_type_symbol
_atom_site_fract_x
_atom_site_fract_y
_atom_site_fract_z
_atom_site_U_iso_or_equiv
_atom_site_occupancy
_atom_site_adp_type
_atom_site_refinement_flags_posn
_atom_site_refinement_flags_adp
_atom_site_refinement_flags_occupancy
_atom_site_disorder_assembly
_atom_site_disorder_group
_atom_site_attached_hydrogens
C1 C 0.43611(19) 0.7256(3) 0.2622(8) 0.0664 1.0000 Uani D U . . . . 
C2 C 0.4248(2) 0.7042(3) 0.1856(7) 0.0704 1.0000 Uani D U . . . . 
C3 C 0.3885(2) 0.7050(4) 0.1584(9) 0.0846 1.0000 Uani D U . . . . 
C4 C 0.3641(2) 0.7277(4) 0.2046(10) 0.0971 1.0000 Uani D U . . . . 
C5 C 0.3759(2) 0.7488(4) 0.2808(9) 0.0810 1.0000 Uani D U . . . . 
C6 C 0.41200(19) 0.7481(2) 0.3101(7) 0.0634 1.0000 Uani D U . . . . 
C7 C 0.3251(2) 0.7282(4) 0.1700(10) 0.1264 1.0000 Uani D U . . . . 
C8 C 0.3076(6) 0.6904(5) 0.175(4) 0.1364 0.62(5) Uani D U P 1 1 . 
C9 C 0.3221(6) 0.7411(14) 0.0650(17) 0.1453 0.62(5) Uani D U P 1 1 . 
C10 C 0.3013(4) 0.7536(12) 0.231(3) 0.1599 0.62(5) Uani D U P 1 1 . 
I11 I 0.51100(3) 0.65882(3) 0.27790(8) 0.0658 1.0000 Uani . U . . . . 
C12 C 0.4827(5) 0.6653(4) 0.1501(12) 0.0730 1.0000 Uani . U . . . . 
C13 C 0.4506(3) 0.6821(4) 0.1284(9) 0.0728 1.0000 Uani D U . . . . 
N14 N 0.4432(5) 0.6752(4) 0.0346(11) 0.0950 1.0000 Uani . U . . . . 
N15 N 0.4698(6) 0.6558(5) -0.0063(12) 0.1046 1.0000 Uani . U . . . . 
N16 N 0.4939(5) 0.6499(4) 0.0643(11) 0.0901 1.0000 Uani . U . . . . 
C17 C 0.5280(4) 0.6317(4) 0.0403(2) 0.1000 1.0000 Uani D U . . . . 
C18 C 0.5578(3) 0.6573(3) 0.0105(2) 0.1241 1.0000 Uani D U . . . . 
C19 C 0.5924(3) 0.6446(3) -0.0000(2) 0.1538 1.0000 Uani D U . . . . 
C20 C 0.6199(3) 0.6682(3) -0.0275(2) 0.1698 1.0000 Uani D U . . . . 
C21 C 0.6122(3) 0.7039(3) -0.0438(2) 0.1761 1.0000 Uani D U . . . . 
C22 C 0.5776(3) 0.7166(3) -0.0333(2) 0.1672 1.0000 Uani D U . . . . 
C23 C 0.5501(3) 0.6930(3) -0.0058(2) 0.1464 1.0000 Uani D U . . . . 
C24 C 0.6420(4) 0.7296(4) -0.0737(2) 0.1843 1.0000 Uani D U . . . . 
O25 O 0.6638(3) 0.7398(3) 0.0121(4) 0.1921 1.0000 Uani D U . . . . 
C26 C 0.6416(4) 0.7699(6) 0.0495(17) 0.1872 1.0000 Uani D U . . . . 
C27 C 0.6617(5) 0.7889(6) 0.1274(16) 0.1830 1.0000 Uani D U . . . . 
O28 O 0.6404(3) 0.8201(4) 0.1612(11) 0.1751 1.0000 Uani D U . . . . 
C29 C 0.6654(3) 0.8349(5) 0.2335(12) 0.1633 1.0000 Uani D U . . . . 
C30 C 0.6481(3) 0.8661(3) 0.2827(7) 0.1504 1.0000 Uani D U . . . . 
O31 O 0.6101(2) 0.8569(4) 0.3070(6) 0.1349 1.0000 Uani D U . . . . 
C32 C 0.61226(19) 0.85763(17) 0.4136(6) 0.1195 1.0000 Uani D U . . . . 
C33 C 0.57601(17) 0.84742(12) 0.4555(4) 0.1028 1.0000 Uani D U . . . . 
C34 C 0.57440(19) 0.82511(12) 0.5337(4) 0.0776 1.0000 Uani D U . . . . 
C35 C 0.5409(2) 0.81568(11) 0.5724(4) 0.0708 1.0000 Uani D U . . . . 
C36 C 0.50986(18) 0.82880(12) 0.5319(4) 0.0637 1.0000 Uani D U . . . . 
C37 C 0.51147(18) 0.85115(12) 0.4535(4) 0.0734 1.0000 Uani D U . . . . 
C38 C 0.5449(2) 0.86057(11) 0.4149(4) 0.0823 1.0000 Uani D U . . . . 
C39 C 0.4736(2) 0.81857(17) 0.5739(6) 0.0729 1.0000 Uani D U . . . . 
N40 N 0.4490(3) 0.8034(3) 0.5031(10) 0.0676 1.0000 Uani . U . . . . 
N41 N 0.4219(4) 0.8240(3) 0.4681(12) 0.0763 1.0000 Uani . U . . . . 
N42 N 0.4057(4) 0.8054(3) 0.3982(12) 0.0753 1.0000 Uani . U . . . . 
C43 C 0.4239(3) 0.7730(3) 0.3873(9) 0.0645 1.0000 Uani D U . . . . 
C44 C 0.4512(4) 0.7713(4) 0.4544(11) 0.0584 1.0000 Uani . U . . . . 
I45 I 0.48853(2) 0.73092(2) 0.48682(7) 0.0546 1.0000 Uani . U . . . . 
C51 C 0.5334(2) 0.9058(3) 0.6725(5) 0.0560 1.0000 Uani D U . . . . 
C52 C 0.5387(2) 0.8931(2) 0.7654(5) 0.0607 1.0000 Uani D U . . . . 
C53 C 0.5140(3) 0.9028(4) 0.8370(5) 0.0707 1.0000 Uani D U . . . . 
C54 C 0.4842(3) 0.9243(4) 0.8158(6) 0.0752 1.0000 Uani D U . . . . 
C55 C 0.4787(2) 0.9355(3) 0.7219(6) 0.0704 1.0000 Uani D U . . . . 
C56 C 0.5040(2) 0.9275(3) 0.6500(5) 0.0592 1.0000 Uani D U . . . . 
C57 C 0.4570(3) 0.9353(3) 0.8922(7) 0.0975 1.0000 Uani D U . . . . 
C58 C 0.4679(6) 0.9218(8) 0.9927(7) 0.1105 0.56(2) Uani D U P 2 1 . 
C59 C 0.4190(3) 0.9201(8) 0.8715(16) 0.1068 0.56(2) Uani D U P 2 1 . 
C60 C 0.4531(8) 0.9768(4) 0.8992(17) 0.1056 0.56(2) Uani D U P 2 1 . 
I61 I 0.63312(3) 0.89767(3) 0.66290(8) 0.0601 1.0000 Uani . U . . . . 
C62 C 0.6036(4) 0.8649(4) 0.7564(11) 0.0686 1.0000 Uani . U . . . . 
C63 C 0.5685(3) 0.8678(4) 0.7898(8) 0.0698 1.0000 Uani D U . . . . 
N64 N 0.5635(4) 0.8406(4) 0.8531(11) 0.0888 1.0000 Uani . U . . . . 
N65 N 0.5928(5) 0.8202(4) 0.8596(12) 0.1003 1.0000 Uani . U . . . . 
N66 N 0.6166(4) 0.8358(4) 0.7996(12) 0.0882 1.0000 Uani . U . . . . 
C67 C 0.6499(3) 0.8158(2) 0.7782(7) 0.0920 1.0000 Uani D U . . . . 
C68 C 0.6463(2) 0.78951(19) 0.6957(6) 0.0941 1.0000 Uani D U . . . . 
C69 C 0.61921(19) 0.7643(2) 0.6963(7) 0.1066 1.0000 Uani D U . . . . 
C70 C 0.6160(2) 0.74003(19) 0.6202(8) 0.1163 1.0000 Uani D U . . . . 
C71 C 0.6399(2) 0.74157(19) 0.5453(7) 0.1411 1.0000 Uani D U . . . . 
C72 C 0.6670(2) 0.7668(2) 0.5447(6) 0.1216 1.0000 Uani D U . . . . 
C73 C 0.67024(19) 0.79105(19) 0.6208(7) 0.1101 1.0000 Uani D U . . . . 
C74 C 0.6364(4) 0.7153(2) 0.4628(8) 0.1530 1.0000 Uani D U . . . . 
O75 O 0.6346(3) 0.7356(3) 0.3707(7) 0.1628 1.0000 Uani D U . . . . 
C76 C 0.5957(4) 0.7452(6) 0.3696(6) 0.1717 1.0000 Uani D U . . . . 
C77 C 0.5825(4) 0.7461(7) 0.2691(8) 0.1814 1.0000 Uani D U . . . . 
O78 O 0.5433(3) 0.7525(4) 0.2684(12) 0.1886 1.0000 Uani D U . . . . 
C79 C 0.5400(5) 0.7735(8) 0.1796(11) 0.1906 1.0000 Uani D U . . . . 
C80 C 0.5080(5) 0.7976(3) 0.1861(11) 0.1867 1.0000 Uani D U . . . . 
O81 O 0.5007(4) 0.8138(3) 0.0909(11) 0.1848 1.0000 Uani D U . . . . 
C82 C 0.5327(4) 0.8382(3) 0.0823(4) 0.1744 1.0000 Uani D U . . . . 
C83 C 0.5263(3) 0.8721(3) 0.1403(4) 0.1609 1.0000 Uani D U . . . . 
C84 C 0.4930(3) 0.8785(3) 0.1797(4) 0.1332 1.0000 Uani D U . . . . 
C85 C 0.4871(2) 0.9098(3) 0.2332(4) 0.1199 1.0000 Uani D U . . . . 
C86 C 0.5147(3) 0.9340(2) 0.2461(4) 0.1000 1.0000 Uani D U . . . . 
C87 C 0.5480(2) 0.9276(3) 0.2068(5) 0.1145 1.0000 Uani D U . . . . 
C88 C 0.5539(2) 0.8963(3) 0.1533(4) 0.1289 1.0000 Uani D U . . . . 
C89 C 0.5083(4) 0.9679(3) 0.3042(4) 0.0971 1.0000 Uani D U . . . . 
N90 N 0.4996(4) 0.9601(4) 0.4035(11) 0.0855 1.0000 Uani . U . . . . 
N91 N 0.4645(4) 0.9532(5) 0.4245(11) 0.0869 1.0000 Uani . U . . . . 
N92 N 0.4636(3) 0.9414(4) 0.5134(10) 0.0769 1.0000 Uani . U . . . . 
C93 C 0.4974(3) 0.9409(4) 0.5510(6) 0.0614 1.0000 Uani D U . . . . 
C94 C 0.5212(4) 0.9521(4) 0.4796(12) 0.0657 1.0000 Uani . U . . . . 
I95 I 0.57730(3) 0.95864(3) 0.48119(8) 0.0666 1.0000 Uani . U . . . . 
Cl100 Cl 0.54099(11) 0.66336(9) 0.5056(3) 0.0699 1.0000 Uani . . . . . . 
N101 N 0.4066(2) 0.6462(3) 0.6551(7) 0.0912 1.0000 Uani D U . . . . 
C102 C 0.4455(3) 0.6481(2) 0.6934(14) 0.0835 1.0000 Uani D U . . . . 
C103 C 0.4619(3) 0.6118(2) 0.7259(13) 0.0770 1.0000 Uani D U . . . . 
C104 C 0.5013(3) 0.6179(3) 0.7592(13) 0.0787 1.0000 Uani D U . . . . 
C105 C 0.5189(3) 0.5830(4) 0.7972(12) 0.0784 1.0000 Uani D U . . . . 
C106 C 0.4047(4) 0.6248(3) 0.5617(8) 0.0901 1.0000 Uani D U . . . . 
C107 C 0.4266(4) 0.6405(4) 0.4773(8) 0.0952 1.0000 Uani D U . . . . 
C108 C 0.4146(4) 0.6222(4) 0.3829(8) 0.0992 1.0000 Uani D U . . . . 
C109 C 0.3766(4) 0.6343(5) 0.3512(14) 0.1060 1.0000 Uani D U . . . . 
C110 C 0.3820(4) 0.6267(4) 0.7271(9) 0.0987 1.0000 Uani D U . . . . 
C111 C 0.3788(5) 0.6447(4) 0.8269(10) 0.1146 1.0000 Uani D U . . . . 
C112 C 0.3609(5) 0.6181(5) 0.8978(10) 0.1314 1.0000 Uani D U . . . . 
C113 C 0.3219(5) 0.6092(7) 0.8697(19) 0.1435 1.0000 Uani D U . . . . 
C114 C 0.3962(3) 0.6861(3) 0.6432(16) 0.1049 1.0000 Uani D U . . . . 
C115 C 0.3587(4) 0.6931(3) 0.5978(19) 0.1250 1.0000 Uani D U . . . . 
C116 C 0.3527(5) 0.7345(3) 0.587(2) 0.1421 1.0000 Uani D U . . . . 
C117 C 0.3167(5) 0.7434(5) 0.537(2) 0.1551 1.0000 Uani D U . . . . 
C208 C 0.3009(6) 0.7026(18) 0.229(4) 0.1485 0.38(5) Uani D U P 1 2 . 
C209 C 0.3219(6) 0.716(2) 0.064(2) 0.1578 0.38(5) Uani D U P 1 2 . 
C210 C 0.3083(8) 0.7662(7) 0.177(6) 0.1194 0.38(5) Uani D U P 1 2 . 
C258 C 0.4749(6) 0.9569(10) 0.9742(16) 0.1300 0.44(2) Uani D U P 2 2 . 
C259 C 0.4384(9) 0.9024(5) 0.938(2) 0.1148 0.44(2) Uani D U P 2 2 . 
C260 C 0.4268(7) 0.9594(10) 0.8509(15) 0.1230 0.44(2) Uani D U P 2 2 . 
H11 H 0.4609 0.7249 0.2818 0.0799 1.0000 Uiso R . . . . . 
H31 H 0.3798 0.6898 0.1081 0.1020 1.0000 Uiso R . . . . . 
H51 H 0.3586 0.7636 0.3134 0.0964 1.0000 Uiso R . . . . . 
H82 H 0.2832 0.6922 0.1524 0.1555 0.62(5) Uiso R . P 1 1 . 
H81 H 0.3079 0.6799 0.2373 0.1555 0.62(5) Uiso R . P 1 1 . 
H83 H 0.3212 0.6756 0.1316 0.1555 0.62(5) Uiso R . P 1 1 . 
H92 H 0.2972 0.7407 0.0467 0.1700 0.62(5) Uiso R . P 1 1 . 
H91 H 0.3307 0.7655 0.0645 0.1700 0.62(5) Uiso R . P 1 1 . 
H93 H 0.3359 0.7270 0.0207 0.1700 0.62(5) Uiso R . P 1 1 . 
H103 H 0.2773 0.7529 0.2058 0.1913 0.62(5) Uiso R . P 1 1 . 
H102 H 0.3096 0.7781 0.2324 0.1913 0.62(5) Uiso R . P 1 1 . 
H101 H 0.3015 0.7439 0.2943 0.1913 0.62(5) Uiso R . P 1 1 . 
H172 H 0.5354 0.6183 0.0956 0.1210 1.0000 Uiso R . . . . . 
H171 H 0.5243 0.6155 -0.0122 0.1210 1.0000 Uiso R . . . . . 
H191 H 0.5980 0.6203 0.0172 0.1955 1.0000 Uiso R . . . . . 
H201 H 0.6444 0.6599 -0.0269 0.2149 1.0000 Uiso R . . . . . 
H221 H 0.5720 0.7410 -0.0506 0.1987 1.0000 Uiso R . . . . . 
H231 H 0.5257 0.7013 -0.0064 0.1771 1.0000 Uiso R . . . . . 
H242 H 0.6320 0.7508 -0.1022 0.2184 1.0000 Uiso R . . . . . 
H241 H 0.6579 0.7180 -0.1185 0.2184 1.0000 Uiso R . . . . . 
H262 H 0.6350 0.7858 -0.0018 0.2240 1.0000 Uiso R . . . . . 
H261 H 0.6203 0.7597 0.0772 0.2240 1.0000 Uiso R . . . . . 
H271 H 0.6850 0.7954 0.1033 0.2186 1.0000 Uiso R . . . . . 
H272 H 0.6645 0.7744 0.1836 0.2186 1.0000 Uiso R . . . . . 
H292 H 0.6864 0.8440 0.2016 0.1964 1.0000 Uiso R . . . . . 
H291 H 0.6724 0.8169 0.2790 0.1964 1.0000 Uiso R . . . . . 
H301 H 0.6473 0.8869 0.2419 0.1810 1.0000 Uiso R . . . . . 
H302 H 0.6609 0.8719 0.3402 0.1810 1.0000 Uiso R . . . . . 
H322 H 0.6189 0.8812 0.4355 0.1446 1.0000 Uiso R . . . . . 
H321 H 0.6301 0.8405 0.4338 0.1446 1.0000 Uiso R . . . . . 
H341 H 0.5960 0.8159 0.5621 0.0927 1.0000 Uiso R . . . . . 
H351 H 0.5399 0.8001 0.6270 0.0850 1.0000 Uiso R . . . . . 
H371 H 0.4898 0.8604 0.4251 0.0893 1.0000 Uiso R . . . . . 
H381 H 0.5459 0.8762 0.3603 0.0994 1.0000 Uiso R . . . . . 
H392 H 0.4626 0.8396 0.6010 0.0867 1.0000 Uiso R . . . . . 
H391 H 0.4772 0.8009 0.6231 0.0867 1.0000 Uiso R . . . . . 
H511 H 0.5504 0.8996 0.6234 0.0665 1.0000 Uiso R . . . . . 
H531 H 0.5172 0.8949 0.9017 0.0848 1.0000 Uiso R . . . . . 
H551 H 0.4574 0.9491 0.7077 0.0853 1.0000 Uiso R . . . . . 
H581 H 0.4502 0.9294 1.0382 0.1231 0.56(2) Uiso R . P 2 1 . 
H583 H 0.4911 0.9308 1.0112 0.1231 0.56(2) Uiso R . P 2 1 . 
H582 H 0.4686 0.8960 0.9906 0.1231 0.56(2) Uiso R . P 2 1 . 
H591 H 0.4032 0.9277 0.9219 0.1181 0.56(2) Uiso R . P 2 1 . 
H593 H 0.4108 0.9299 0.8119 0.1181 0.56(2) Uiso R . P 2 1 . 
H592 H 0.4190 0.8943 0.8679 0.1181 0.56(2) Uiso R . P 2 1 . 
H601 H 0.4359 0.9821 0.9483 0.1276 0.56(2) Uiso R . P 2 1 . 
H602 H 0.4761 0.9865 0.9166 0.1276 0.56(2) Uiso R . P 2 1 . 
H603 H 0.4454 0.9873 0.8400 0.1276 0.56(2) Uiso R . P 2 1 . 
H672 H 0.6689 0.8324 0.7640 0.1075 1.0000 Uiso R . . . . . 
H671 H 0.6560 0.8022 0.8342 0.1075 1.0000 Uiso R . . . . . 
H691 H 0.6031 0.7628 0.7499 0.1290 1.0000 Uiso R . . . . . 
H701 H 0.5969 0.7226 0.6214 0.1398 1.0000 Uiso R . . . . . 
H721 H 0.6831 0.7683 0.4911 0.1483 1.0000 Uiso R . . . . . 
H731 H 0.6893 0.8085 0.6196 0.1344 1.0000 Uiso R . . . . . 
H741 H 0.6554 0.6978 0.4631 0.1847 1.0000 Uiso R . . . . . 
H742 H 0.6136 0.7032 0.4682 0.1847 1.0000 Uiso R . . . . . 
H762 H 0.5954 0.7703 0.3851 0.2097 1.0000 Uiso R . . . . . 
H761 H 0.5813 0.7322 0.4152 0.2097 1.0000 Uiso R . . . . . 
H772 H 0.5939 0.7625 0.2255 0.2197 1.0000 Uiso R . . . . . 
H771 H 0.5869 0.7218 0.2488 0.2197 1.0000 Uiso R . . . . . 
H791 H 0.5607 0.7884 0.1690 0.2298 1.0000 Uiso R . . . . . 
H792 H 0.5379 0.7564 0.1284 0.2298 1.0000 Uiso R . . . . . 
H801 H 0.5101 0.8146 0.2375 0.2252 1.0000 Uiso R . . . . . 
H802 H 0.4873 0.7826 0.1964 0.2252 1.0000 Uiso R . . . . . 
H821 H 0.5399 0.8438 0.0180 0.2086 1.0000 Uiso R . . . . . 
H822 H 0.5517 0.8251 0.1134 0.2086 1.0000 Uiso R . . . . . 
H841 H 0.4742 0.8609 0.1729 0.1598 1.0000 Uiso R . . . . . 
H851 H 0.4637 0.9139 0.2603 0.1431 1.0000 Uiso R . . . . . 
H871 H 0.5668 0.9452 0.2136 0.1380 1.0000 Uiso R . . . . . 
H881 H 0.5773 0.8922 0.1262 0.1568 1.0000 Uiso R . . . . . 
H891 H 0.5288 0.9836 0.2995 0.1171 1.0000 Uiso R . . . . . 
H892 H 0.4876 0.9797 0.2777 0.1171 1.0000 Uiso R . . . . . 
H1022 H 0.4456 0.6639 0.7475 0.1006 1.0000 Uiso R . . . . . 
H1021 H 0.4607 0.6577 0.6443 0.1006 1.0000 Uiso R . . . . . 
H1031 H 0.4482 0.6021 0.7781 0.0925 1.0000 Uiso R . . . . . 
H1032 H 0.4617 0.5951 0.6736 0.0925 1.0000 Uiso R . . . . . 
H1042 H 0.5013 0.6354 0.8096 0.0943 1.0000 Uiso R . . . . . 
H1041 H 0.5150 0.6269 0.7061 0.0943 1.0000 Uiso R . . . . . 
H1051 H 0.5432 0.5871 0.8176 0.0931 1.0000 Uiso R . . . . . 
H1052 H 0.5050 0.5742 0.8500 0.0931 1.0000 Uiso R . . . . . 
H1053 H 0.5187 0.5656 0.7465 0.0931 1.0000 Uiso R . . . . . 
H1062 H 0.4142 0.6011 0.5729 0.1092 1.0000 Uiso R . . . . . 
H1061 H 0.3800 0.6230 0.5426 0.1092 1.0000 Uiso R . . . . . 
H1072 H 0.4206 0.6656 0.4714 0.1146 1.0000 Uiso R . . . . . 
H1071 H 0.4520 0.6381 0.4880 0.1146 1.0000 Uiso R . . . . . 
H1081 H 0.4317 0.6260 0.3324 0.1181 1.0000 Uiso R . . . . . 
H1082 H 0.4131 0.5969 0.3967 0.1181 1.0000 Uiso R . . . . . 
H1093 H 0.3686 0.6218 0.2950 0.1261 1.0000 Uiso R . . . . . 
H1092 H 0.3783 0.6595 0.3378 0.1261 1.0000 Uiso R . . . . . 
H1091 H 0.3597 0.6304 0.4021 0.1261 1.0000 Uiso R . . . . . 
H1102 H 0.3916 0.6030 0.7375 0.1195 1.0000 Uiso R . . . . . 
H1101 H 0.3584 0.6249 0.6998 0.1195 1.0000 Uiso R . . . . . 
H1111 H 0.4020 0.6526 0.8484 0.1400 1.0000 Uiso R . . . . . 
H1112 H 0.3629 0.6650 0.8226 0.1400 1.0000 Uiso R . . . . . 
H1121 H 0.3639 0.6256 0.9629 0.1611 1.0000 Uiso R . . . . . 
H1122 H 0.3729 0.5955 0.8881 0.1611 1.0000 Uiso R . . . . . 
H1133 H 0.3114 0.5915 0.9111 0.1738 1.0000 Uiso R . . . . . 
H1132 H 0.3101 0.6319 0.8792 0.1738 1.0000 Uiso R . . . . . 
H1131 H 0.3191 0.6018 0.8044 0.1738 1.0000 Uiso R . . . . . 
H1142 H 0.3959 0.6972 0.7051 0.1263 1.0000 Uiso R . . . . . 
H1141 H 0.4140 0.6974 0.6039 0.1263 1.0000 Uiso R . . . . . 
H1151 H 0.3401 0.6825 0.6361 0.1487 1.0000 Uiso R . . . . . 
H1152 H 0.3582 0.6827 0.5349 0.1487 1.0000 Uiso R . . . . . 
H1162 H 0.3520 0.7444 0.6506 0.1668 1.0000 Uiso R . . . . . 
H1161 H 0.3723 0.7450 0.5523 0.1668 1.0000 Uiso R . . . . . 
H1171 H 0.3129 0.7690 0.5326 0.1809 1.0000 Uiso R . . . . . 
H1173 H 0.2973 0.7327 0.5722 0.1809 1.0000 Uiso R . . . . . 
H1172 H 0.3176 0.7333 0.4740 0.1809 1.0000 Uiso R . . . . . 
H2081 H 0.2783 0.7001 0.1926 0.1864 0.38(5) Uiso . . P 1 2 . 
H2082 H 0.3021 0.7022 0.2848 0.1864 0.38(5) Uiso . . P 1 2 . 
H2083 H 0.3123 0.6754 0.2025 0.1864 0.38(5) Uiso . . P 1 2 . 
H2093 H 0.2975 0.7226 0.0423 0.1900 0.38(5) Uiso . . P 1 2 . 
H2092 H 0.3351 0.7408 0.0269 0.1900 0.38(5) Uiso . . P 1 2 . 
H2091 H 0.3326 0.6992 0.0439 0.1900 0.38(5) Uiso . . P 1 2 . 
H2103 H 0.2821 0.7631 0.1669 0.1512 0.38(5) Uiso . . P 1 2 . 
H2102 H 0.3189 0.7836 0.1584 0.1512 0.38(5) Uiso . . P 1 2 . 
H2101 H 0.3062 0.7687 0.2577 0.1512 0.38(5) Uiso . . P 1 2 . 
H2581 H 0.4574 0.9600 1.0248 0.1637 0.44(2) Uiso . . P 2 2 . 
H2583 H 0.4877 0.9751 0.9579 0.1637 0.44(2) Uiso . . P 2 2 . 
H2582 H 0.4925 0.9375 1.0074 0.1637 0.44(2) Uiso . . P 2 2 . 
H2591 H 0.4198 0.9111 0.9811 0.1650 0.44(2) Uiso . . P 2 2 . 
H2593 H 0.4528 0.8859 0.9612 0.1650 0.44(2) Uiso . . P 2 2 . 
H2592 H 0.4232 0.8911 0.8828 0.1650 0.44(2) Uiso . . P 2 2 . 
H2601 H 0.4125 0.9678 0.9062 0.1566 0.44(2) Uiso . . P 2 2 . 
H2602 H 0.4403 0.9833 0.8326 0.1566 0.44(2) Uiso . . P 2 2 . 
H2603 H 0.4155 0.9510 0.8037 0.1566 0.44(2) Uiso . . P 2 2 . 
loop_
_atom_site_aniso_label
_atom_site_aniso_U_11
_atom_site_aniso_U_22
_atom_site_aniso_U_33
_atom_site_aniso_U_23
_atom_site_aniso_U_13
_atom_site_aniso_U_12
C1 0.060(6) 0.063(7) 0.076(7) 0.003(5) -0.021(5) 0.002(5) 
C2 0.075(5) 0.066(7) 0.070(6) 0.011(4) -0.029(4) -0.004(5) 
C3 0.080(5) 0.085(9) 0.089(9) 0.015(6) -0.040(6) -0.009(6) 
C4 0.070(5) 0.099(9) 0.122(9) 0.012(6) -0.040(6) 0.000(5) 
C5 0.061(5) 0.075(8) 0.106(9) 0.020(6) -0.025(6) 0.010(6) 
C6 0.055(4) 0.054(6) 0.082(6) 0.018(4) -0.012(4) 0.000(4) 
C7 0.074(5) 0.131(11) 0.174(13) 0.013(9) -0.056(7) -0.005(6) 
C8 0.070(16) 0.148(15) 0.19(3) 0.015(17) -0.03(2) -0.021(13) 
C9 0.13(2) 0.12(3) 0.190(16) 0.024(16) -0.105(14) -0.005(19) 
C10 0.072(12) 0.17(2) 0.24(2) -0.01(2) -0.068(18) 0.027(17) 
I11 0.0697(6) 0.0529(5) 0.0748(7) 0.0037(5) -0.0198(5) 0.0011(5) 
C12 0.099(7) 0.054(7) 0.066(4) 0.006(5) -0.020(4) 0.005(5) 
C13 0.095(6) 0.059(7) 0.064(5) 0.007(5) -0.029(4) -0.002(5) 
N14 0.130(8) 0.091(9) 0.064(5) 0.005(6) -0.033(5) 0.007(7) 
N15 0.152(10) 0.093(9) 0.068(5) -0.006(6) -0.025(5) 0.010(7) 
N16 0.131(6) 0.069(7) 0.070(3) 0.002(6) -0.013(4) 0.013(5) 
C17 0.139(7) 0.076(8) 0.085(8) -0.002(8) 0.005(7) 0.013(5) 
C18 0.152(8) 0.107(8) 0.114(11) 0.010(10) 0.022(10) 0.002(6) 
C19 0.154(8) 0.149(9) 0.158(14) 0.014(12) 0.044(13) 0.006(7) 
C20 0.166(9) 0.172(10) 0.172(15) 0.011(13) 0.053(13) -0.009(8) 
C21 0.182(8) 0.164(8) 0.182(11) 0.010(8) 0.041(9) -0.026(6) 
C22 0.182(10) 0.135(9) 0.185(15) 0.038(12) 0.033(13) -0.025(7) 
C23 0.177(9) 0.109(8) 0.154(14) 0.038(12) 0.031(13) -0.009(7) 
C24 0.186(9) 0.180(9) 0.187(10) 0.004(7) 0.045(8) -0.035(7) 
O25 0.189(9) 0.191(9) 0.196(10) -0.003(7) 0.041(8) -0.037(7) 
C26 0.178(9) 0.190(9) 0.193(10) -0.004(7) 0.033(8) -0.040(7) 
C27 0.167(8) 0.192(9) 0.190(9) -0.001(7) 0.033(8) -0.036(7) 
O28 0.156(8) 0.191(9) 0.179(9) 0.000(7) 0.027(7) -0.039(7) 
C29 0.133(7) 0.185(9) 0.171(8) 0.010(7) 0.033(6) -0.032(7) 
C30 0.121(6) 0.172(8) 0.158(8) 0.019(7) 0.026(6) -0.037(6) 
O31 0.117(6) 0.152(7) 0.135(7) 0.017(6) 0.013(6) -0.039(6) 
C32 0.098(5) 0.125(7) 0.136(7) 0.014(7) 0.004(6) -0.026(6) 
C33 0.091(5) 0.099(8) 0.119(7) 0.017(6) -0.006(5) -0.019(6) 
C34 0.083(4) 0.058(8) 0.092(8) -0.015(5) -0.008(6) -0.001(6) 
C35 0.085(5) 0.048(7) 0.080(8) -0.011(5) -0.010(5) -0.000(6) 
C36 0.082(4) 0.033(6) 0.075(7) -0.009(4) -0.002(4) 0.001(4) 
C37 0.092(5) 0.053(7) 0.074(8) -0.002(5) -0.001(6) -0.001(6) 
C38 0.099(5) 0.073(8) 0.076(8) -0.000(6) -0.001(6) -0.014(7) 
C39 0.085(5) 0.058(7) 0.075(7) -0.006(5) 0.005(4) 0.005(5) 
N40 0.070(5) 0.049(4) 0.084(6) 0.001(4) 0.003(4) 0.010(3) 
N41 0.070(7) 0.055(5) 0.104(8) 0.002(4) 0.007(5) 0.017(4) 
N42 0.064(6) 0.059(5) 0.102(8) 0.010(4) -0.002(5) 0.018(4) 
C43 0.056(6) 0.052(5) 0.085(6) 0.010(4) -0.005(4) 0.009(4) 
C44 0.055(6) 0.044(4) 0.076(7) 0.006(4) -0.001(4) 0.004(4) 
I45 0.0577(5) 0.0374(4) 0.0687(6) 0.0040(4) -0.0133(5) -0.0016(4) 
C51 0.051(5) 0.060(7) 0.058(4) -0.002(5) -0.000(4) -0.017(4) 
C52 0.065(5) 0.055(6) 0.062(4) 0.006(5) 0.007(4) -0.015(4) 
C53 0.068(7) 0.076(8) 0.068(6) 0.017(6) 0.016(5) -0.010(5) 
C54 0.075(6) 0.090(8) 0.061(4) 0.006(6) 0.013(5) 0.001(5) 
C55 0.061(7) 0.088(9) 0.062(4) 0.008(6) 0.013(5) -0.004(6) 
C56 0.049(5) 0.068(7) 0.061(3) 0.005(4) 0.008(3) -0.014(4) 
C57 0.096(8) 0.132(10) 0.065(5) 0.012(7) 0.023(6) 0.021(7) 
C58 0.12(2) 0.15(2) 0.063(6) 0.006(15) 0.024(10) 0.06(2) 
C59 0.088(9) 0.16(2) 0.069(16) 0.032(18) 0.036(10) 0.014(15) 
C60 0.13(2) 0.134(11) 0.049(16) 0.007(11) 0.054(16) 0.029(12) 
I61 0.0537(5) 0.0524(5) 0.0742(6) 0.0008(5) 0.0038(5) -0.0063(4) 
C62 0.077(5) 0.074(7) 0.055(7) 0.016(5) 0.005(5) 0.004(4) 
C63 0.080(4) 0.063(6) 0.066(7) 0.017(4) 0.014(4) -0.003(4) 
N64 0.104(7) 0.080(8) 0.082(8) 0.033(5) 0.023(6) 0.004(5) 
N65 0.117(8) 0.086(8) 0.098(9) 0.042(6) 0.022(7) 0.015(5) 
N66 0.092(5) 0.086(6) 0.087(8) 0.033(4) 0.006(5) 0.011(4) 
C67 0.081(7) 0.085(8) 0.109(8) 0.031(6) -0.008(7) 0.008(5) 
C68 0.086(8) 0.071(7) 0.125(9) 0.026(5) -0.001(6) 0.014(5) 
C69 0.099(10) 0.080(9) 0.141(10) 0.025(7) -0.010(8) 0.003(6) 
C70 0.117(10) 0.070(9) 0.162(11) 0.016(7) -0.003(8) 0.007(7) 
C71 0.154(9) 0.091(8) 0.178(8) -0.003(6) 0.023(7) 0.001(6) 
C72 0.134(11) 0.086(10) 0.145(11) 0.011(7) 0.021(9) 0.014(7) 
C73 0.114(10) 0.084(9) 0.132(11) 0.020(7) 0.015(8) 0.013(7) 
C74 0.169(8) 0.106(8) 0.184(9) -0.011(6) 0.018(7) -0.001(7) 
O75 0.182(8) 0.125(8) 0.181(8) -0.009(6) 0.017(8) 0.004(7) 
C76 0.186(8) 0.144(8) 0.186(9) -0.005(7) 0.014(8) 0.013(7) 
C77 0.194(8) 0.162(8) 0.188(9) -0.000(7) 0.009(8) 0.010(7) 
O78 0.196(8) 0.177(9) 0.193(9) 0.006(7) 0.006(8) 0.017(7) 
C79 0.198(9) 0.184(9) 0.189(9) 0.006(7) 0.012(8) 0.020(7) 
C80 0.198(9) 0.186(9) 0.176(9) 0.010(7) 0.015(8) 0.021(7) 
O81 0.196(9) 0.193(9) 0.166(9) 0.001(7) 0.019(8) 0.025(7) 
C82 0.179(9) 0.195(9) 0.149(9) 0.002(7) 0.023(8) 0.035(7) 
C83 0.161(8) 0.189(9) 0.132(10) 0.011(7) 0.023(8) 0.031(7) 
C84 0.133(9) 0.164(11) 0.103(12) 0.013(9) -0.011(9) 0.019(8) 
C85 0.106(8) 0.155(12) 0.099(11) 0.022(8) -0.019(9) 0.021(7) 
C86 0.084(7) 0.151(10) 0.066(7) 0.029(6) -0.000(6) 0.031(6) 
C87 0.113(8) 0.165(10) 0.065(9) 0.047(7) 0.032(8) 0.042(7) 
C88 0.131(9) 0.175(11) 0.081(10) 0.035(8) 0.032(9) 0.049(7) 
C89 0.079(7) 0.143(10) 0.070(5) 0.033(7) 0.009(4) 0.024(7) 
N90 0.060(3) 0.126(9) 0.071(4) 0.030(5) 0.008(3) 0.016(6) 
N91 0.057(2) 0.131(10) 0.073(5) 0.015(7) 0.001(4) 0.012(7) 
N92 0.047(2) 0.113(9) 0.071(5) 0.009(6) 0.007(3) 0.007(6) 
C93 0.047(2) 0.078(7) 0.059(4) 0.002(4) 0.009(3) -0.001(5) 
C94 0.0498(17) 0.084(8) 0.063(5) 0.015(6) 0.012(3) 0.010(6) 
I95 0.0534(5) 0.0778(7) 0.0685(6) 0.0167(5) 0.0148(5) -0.0056(5) 
Cl100 0.077(2) 0.0448(17) 0.087(3) 0.0099(18) -0.026(2) 0.0087(16) 
N101 0.065(4) 0.088(5) 0.121(5) 0.002(4) -0.012(4) 0.001(4) 
C102 0.065(4) 0.080(6) 0.106(7) -0.011(6) -0.009(5) 0.003(4) 
C103 0.062(5) 0.077(6) 0.091(7) -0.018(6) -0.007(5) 0.004(4) 
C104 0.060(5) 0.089(7) 0.087(7) -0.017(6) -0.004(5) 0.005(5) 
C105 0.063(6) 0.093(8) 0.079(9) -0.016(7) -0.001(6) 0.010(6) 
C106 0.064(6) 0.093(6) 0.114(6) 0.008(5) -0.021(5) -0.008(5) 
C107 0.076(7) 0.097(7) 0.112(6) 0.011(6) -0.021(5) -0.010(6) 
C108 0.083(7) 0.104(8) 0.111(6) 0.013(7) -0.026(6) -0.011(7) 
C109 0.087(8) 0.116(10) 0.115(9) 0.020(9) -0.029(7) -0.007(8) 
C110 0.067(5) 0.104(7) 0.125(6) 0.005(6) -0.007(6) 0.000(6) 
C111 0.100(7) 0.121(9) 0.122(7) 0.005(6) -0.002(7) 0.009(7) 
C112 0.123(9) 0.139(10) 0.132(8) 0.011(8) 0.009(8) 0.001(9) 
C113 0.126(10) 0.153(12) 0.151(11) 0.014(11) 0.011(10) -0.014(9) 
C114 0.085(6) 0.098(5) 0.132(8) 0.010(5) -0.003(6) 0.020(5) 
C115 0.095(7) 0.131(8) 0.149(10) 0.019(8) -0.012(7) 0.033(6) 
C116 0.121(9) 0.138(8) 0.168(11) 0.029(9) -0.010(9) 0.050(7) 
C117 0.128(10) 0.158(11) 0.179(14) 0.038(11) -0.018(10) 0.053(9) 
C208 0.079(16) 0.13(3) 0.24(3) 0.03(3) -0.07(2) -0.03(2) 
C209 0.11(3) 0.17(3) 0.191(17) -0.01(2) -0.096(15) -0.00(3) 
C210 0.061(19) 0.137(16) 0.16(3) 0.037(19) -0.05(3) 0.001(14) 
C258 0.19(3) 0.14(3) 0.068(18) -0.010(17) 0.012(16) 0.03(2) 
C259 0.12(3) 0.16(2) 0.07(2) 0.029(17) 0.044(17) 0.019(16) 
C260 0.12(2) 0.15(3) 0.11(3) 0.02(2) 0.032(14) 0.050(19) 

_refine_ls_extinction_method 
    'None'
_oxford_refine_ls_scale 1.111(5) 
loop_
 _geom_bond_atom_site_label_1
 _geom_bond_site_symmetry_1
 _geom_bond_atom_site_label_2
 _geom_bond_site_symmetry_2
 _geom_bond_distance
 _geom_bond_publ_flag
C1 . C2 . 1.384(5)    yes
C1 . C6 . 1.382(5)    yes
C1 . H11 . 0.950    no
C2 . C3 . 1.386(5)    yes
C2 . C13 . 1.478(6)    yes
C3 . C4 . 1.382(5)    yes
C3 . H31 . 0.950    no
C4 . C5 . 1.381(5)    yes
C4 . C7 . 1.510(4)    yes
C5 . C6 . 1.388(5)    yes
C5 . H51 . 0.950    no
C6 . C43 . 1.474(6)    yes
C7 . C8 . 1.533(6)    yes
C7 . C9 . 1.533(6)    yes
C7 . C10 . 1.533(6)    yes
C7 . C208 . 1.532(6)    yes
C7 . C209 . 1.533(6)    yes
C7 . C210 . 1.533(6)    yes
C8 . H82 . 0.950    no
C8 . H81 . 0.950    no
C8 . H83 . 0.950    no
C9 . H92 . 0.950    no
C9 . H91 . 0.950    no
C9 . H93 . 0.950    no
C10 . H103 . 0.950    no
C10 . H102 . 0.950    no
C10 . H101 . 0.950    no
I11 . C12 . 2.066(16)    yes
C12 . C13 . 1.367(19)    yes
C12 . N16 . 1.38(2)    yes
C13 . N14 . 1.351(17)    yes
N14 . N15 . 1.34(2)    yes
N15 . N16 . 1.34(2)    yes
N16 . C17 . 1.46(2)    yes
C17 . C18 . 1.502(5)    yes
C17 . H172 . 0.950    no
C17 . H171 . 0.950    no
C18 . C19 . 1.362(3)    yes
C18 . C23 . 1.361(3)    yes
C19 . C20 . 1.385(3)    yes
C19 . H191 . 0.950    no
C20 . C21 . 1.362(3)    yes
C20 . H201 . 0.950    no
C21 . C22 . 1.361(3)    yes
C21 . C24 . 1.504(4)    yes
C22 . C23 . 1.386(3)    yes
C22 . H221 . 0.950    no
C23 . H231 . 0.950    no
C24 . O25 . 1.483(5)    yes
C24 . H242 . 0.950    no
C24 . H241 . 0.950    no
O25 . C26 . 1.470(5)    yes
C26 . C27 . 1.483(5)    yes
C26 . H262 . 0.950    no
C26 . H261 . 0.950    no
C27 . O28 . 1.464(5)    yes
C27 . H271 . 0.950    no
C27 . H272 . 0.950    no
O28 . C29 . 1.464(5)    yes
C29 . C30 . 1.479(5)    yes
C29 . H292 . 0.950    no
C29 . H291 . 0.950    no
C30 . O31 . 1.476(5)    yes
C30 . H301 . 0.950    no
C30 . H302 . 0.950    no
O31 . C32 . 1.478(5)    yes
C32 . C33 . 1.501(4)    yes
C32 . H322 . 0.950    no
C32 . H321 . 0.950    no
C33 . C34 . 1.360(3)    yes
C33 . C38 . 1.363(3)    yes
C34 . C35 . 1.386(3)    yes
C34 . H341 . 0.950    no
C35 . C36 . 1.361(3)    yes
C35 . H351 . 0.950    no
C36 . C37 . 1.362(3)    yes
C36 . C39 . 1.504(5)    yes
C37 . C38 . 1.384(3)    yes
C37 . H371 . 0.950    no
C38 . H381 . 0.950    no
C39 . N40 . 1.445(15)    yes
C39 . H392 . 0.950    no
C39 . H391 . 0.950    no
N40 . N41 . 1.342(17)    yes
N40 . C44 . 1.362(18)    yes
N41 . N42 . 1.327(19)    yes
N42 . C43 . 1.373(15)    yes
C43 . C44 . 1.371(17)    yes
C44 . I45 . 2.070(13)    yes
C51 . C52 . 1.382(5)    yes
C51 . C56 . 1.381(5)    yes
C51 . H511 . 0.950    no
C52 . C53 . 1.393(5)    yes
C52 . C63 . 1.477(6)    yes
C53 . C54 . 1.381(5)    yes
C53 . H531 . 0.950    no
C54 . C55 . 1.379(5)    yes
C54 . C57 . 1.511(4)    yes
C55 . C56 . 1.393(5)    yes
C55 . H551 . 0.950    no
C56 . C93 . 1.477(6)    yes
C57 . C58 . 1.532(6)    yes
C57 . C59 . 1.534(6)    yes
C57 . C60 . 1.533(6)    yes
C57 . C258 . 1.532(6)    yes
C57 . C259 . 1.531(6)    yes
C57 . C260 . 1.531(6)    yes
C58 . H581 . 0.950    no
C58 . H583 . 0.950    no
C58 . H582 . 0.950    no
C59 . H591 . 0.950    no
C59 . H593 . 0.950    no
C59 . H592 . 0.950    no
C60 . H601 . 0.950    no
C60 . H602 . 0.950    no
C60 . H603 . 0.950    no
I61 . C62 . 2.076(15)    yes
C62 . C63 . 1.373(19)    yes
C62 . N66 . 1.314(19)    yes
C63 . N64 . 1.344(16)    yes
N64 . N65 . 1.31(2)    yes
N65 . N66 . 1.337(19)    yes
N66 . C67 . 1.457(17)    yes
C67 . C68 . 1.502(4)    yes
C67 . H672 . 0.950    no
C67 . H671 . 0.950    no
C68 . C69 . 1.362(2)    yes
C68 . C73 . 1.361(2)    yes
C69 . C70 . 1.384(2)    yes
C69 . H691 . 0.950    no
C70 . C71 . 1.362(2)    yes
C70 . H701 . 0.950    no
C71 . C72 . 1.362(2)    yes
C71 . C74 . 1.502(3)    yes
C72 . C73 . 1.386(2)    yes
C72 . H721 . 0.950    no
C73 . H731 . 0.950    no
C74 . O75 . 1.479(5)    yes
C74 . H741 . 0.950    no
C74 . H742 . 0.950    no
O75 . C76 . 1.473(5)    yes
C76 . C77 . 1.474(5)    yes
C76 . H762 . 0.950    no
C76 . H761 . 0.950    no
C77 . O78 . 1.459(5)    yes
C77 . H772 . 0.950    no
C77 . H771 . 0.950    no
O78 . C79 . 1.457(5)    yes
C79 . C80 . 1.477(5)    yes
C79 . H791 . 0.950    no
C79 . H792 . 0.950    no
C80 . O81 . 1.472(5)    yes
C80 . H801 . 0.950    no
C80 . H802 . 0.950    no
O81 . C82 . 1.483(5)    yes
C82 . C83 . 1.503(4)    yes
C82 . H821 . 0.950    no
C82 . H822 . 0.950    no
C83 . C84 . 1.363(3)    yes
C83 . C88 . 1.360(3)    yes
C84 . C85 . 1.385(3)    yes
C84 . H841 . 0.950    no
C85 . C86 . 1.362(3)    yes
C85 . H851 . 0.950    no
C86 . C87 . 1.361(3)    yes
C86 . C89 . 1.503(5)    yes
C87 . C88 . 1.386(3)    yes
C87 . H871 . 0.950    no
C88 . H881 . 0.950    no
C89 . N90 . 1.441(15)    yes
C89 . H891 . 0.950    no
C89 . H892 . 0.950    no
N90 . N91 . 1.350(18)    yes
N90 . C94 . 1.35(2)    yes
N91 . N92 . 1.305(18)    yes
N92 . C93 . 1.349(16)    yes
C93 . C94 . 1.383(17)    yes
C94 . I95 . 2.075(14)    yes
N101 . C102 . 1.525(8)    yes
N101 . C106 . 1.515(9)    yes
N101 . C110 . 1.523(9)    yes
N101 . C114 . 1.525(8)    yes
C102 . C103 . 1.533(6)    yes
C102 . H1022 . 0.950    no
C102 . H1021 . 0.950    no
C103 . C104 . 1.537(6)    yes
C103 . H1031 . 0.950    no
C103 . H1032 . 0.950    no
C104 . C105 . 1.530(6)    yes
C104 . H1042 . 0.950    no
C104 . H1041 . 0.950    no
C105 . H1051 . 0.950    no
C105 . H1052 . 0.950    no
C105 . H1053 . 0.950    no
C106 . C107 . 1.532(7)    yes
C106 . H1062 . 0.950    no
C106 . H1061 . 0.950    no
C107 . C108 . 1.537(6)    yes
C107 . H1072 . 0.950    no
C107 . H1071 . 0.950    no
C108 . C109 . 1.531(7)    yes
C108 . H1081 . 0.950    no
C108 . H1082 . 0.950    no
C109 . H1093 . 0.950    no
C109 . H1092 . 0.950    no
C109 . H1091 . 0.950    no
C110 . C111 . 1.538(7)    yes
C110 . H1102 . 0.950    no
C110 . H1101 . 0.950    no
C111 . C112 . 1.536(7)    yes
C111 . H1111 . 0.950    no
C111 . H1112 . 0.950    no
C112 . C113 . 1.520(7)    yes
C112 . H1121 . 0.950    no
C112 . H1122 . 0.950    no
C113 . H1133 . 0.950    no
C113 . H1132 . 0.950    no
C113 . H1131 . 0.950    no
C114 . C115 . 1.537(6)    yes
C114 . H1142 . 0.950    no
C114 . H1141 . 0.950    no
C115 . C116 . 1.544(6)    yes
C115 . H1151 . 0.950    no
C115 . H1152 . 0.950    no
C116 . C117 . 1.531(7)    yes
C116 . H1162 . 0.950    no
C116 . H1161 . 0.950    no
C117 . H1171 . 0.950    no
C117 . H1173 . 0.950    no
C117 . H1172 . 0.950    no
C208 . H2081 . 0.976    no
C208 . H2082 . 0.774    no
C208 . H2083 . 1.144    no
C209 . H2093 . 0.973    no
C209 . H2092 . 1.147    no
C209 . H2091 . 0.795    no
C210 . H2103 . 0.979    no
C210 . H2102 . 0.791    no
C210 . H2101 . 1.122    no
C258 . H2581 . 0.958    no
C258 . H2583 . 0.848    no
C258 . H2582 . 1.067    no
C259 . H2591 . 0.958    no
C259 . H2593 . 0.865    no
C259 . H2592 . 1.039    no
C260 . H2601 . 0.979    no
C260 . H2602 . 1.042    no
C260 . H2603 . 0.834    no
loop_
 _geom_angle_atom_site_label_1
 _geom_angle_site_symmetry_1
 _geom_angle_atom_site_label_2
 _geom_angle_site_symmetry_2
 _geom_angle_atom_site_label_3
 _geom_angle_site_symmetry_3
 _geom_angle
 _geom_angle_publ_flag
C2 . C1 . C6 . 121.04(6)    yes
C2 . C1 . H11 . 119.4    no
C6 . C1 . H11 . 119.5    no
C1 . C2 . C3 . 118.95(6)    yes
C1 . C2 . C13 . 122.05(6)    yes
C3 . C2 . C13 . 118.90(6)    yes
C2 . C3 . C4 . 120.93(6)    yes
C2 . C3 . H31 . 120.9    no
C4 . C3 . H31 . 118.2    no
C3 . C4 . C5 . 119.16(6)    yes
C3 . C4 . C7 . 118.5(6)    yes
C5 . C4 . C7 . 122.3(6)    yes
C4 . C5 . C6 . 120.93(6)    yes
C4 . C5 . H51 . 118.3    no
C6 . C5 . H51 . 120.8    no
C5 . C6 . C1 . 118.95(6)    yes
C5 . C6 . C43 . 118.89(6)    yes
C1 . C6 . C43 . 122.05(6)    yes
C4 . C7 . C8 . 111.98(5)    yes
C4 . C7 . C9 . 111.98(5)    yes
C8 . C7 . C9 . 106.85(5)    yes
C4 . C7 . C10 . 111.98(5)    yes
C8 . C7 . C10 . 106.85(5)    yes
C9 . C7 . C10 . 106.85(5)    yes
C4 . C7 . C208 . 111.98(5)    yes
C4 . C7 . C209 . 111.98(5)    yes
C208 . C7 . C209 . 106.85(5)    yes
C4 . C7 . C210 . 111.98(5)    yes
C208 . C7 . C210 . 106.85(5)    yes
C209 . C7 . C210 . 106.85(5)    yes
C7 . C8 . H82 . 108.8    no
C7 . C8 . H81 . 113.8    no
H82 . C8 . H81 . 109.5    no
C7 . C8 . H83 . 105.8    no
H82 . C8 . H83 . 109.5    no
H81 . C8 . H83 . 109.5    no
C7 . C9 . H92 . 108.5    no
C7 . C9 . H91 . 106.0    no
H92 . C9 . H91 . 109.5    no
C7 . C9 . H93 . 113.8    no
H92 . C9 . H93 . 109.5    no
H91 . C9 . H93 . 109.5    no
C7 . C10 . H103 . 108.3    no
C7 . C10 . H102 . 114.0    no
H103 . C10 . H102 . 109.5    no
C7 . C10 . H101 . 105.9    no
H103 . C10 . H101 . 109.5    no
H102 . C10 . H101 . 109.5    no
I11 . C12 . C13 . 132.5(12)    yes
I11 . C12 . N16 . 122.7(12)    yes
C13 . C12 . N16 . 104.7(14)    yes
C2 . C13 . C12 . 133.2(10)    yes
C2 . C13 . N14 . 119.3(10)    yes
C12 . C13 . N14 . 107.6(12)    yes
C13 . N14 . N15 . 111.1(14)    yes
N14 . N15 . N16 . 105.3(15)    yes
C12 . N16 . N15 . 111.2(16)    yes
C12 . N16 . C17 . 129.8(14)    yes
N15 . N16 . C17 . 118.7(15)    yes
N16 . C17 . C18 . 113.8(9)    yes
N16 . C17 . H172 . 107.4    no
C18 . C17 . H172 . 109.8    no
N16 . C17 . H171 . 109.6    no
C18 . C17 . H171 . 106.8    no
H172 . C17 . H171 . 109.5    no
C17 . C18 . C19 . 119.81(4)    yes
C17 . C18 . C23 . 119.81(4)    yes
C19 . C18 . C23 . 120.38(4)    yes
C18 . C19 . C20 . 119.81(4)    yes
C18 . C19 . H191 . 119.8    no
C20 . C19 . H191 . 120.2    no
C19 . C20 . C21 . 119.80(4)    yes
C19 . C20 . H201 . 119.0    no
C21 . C20 . H201 . 120.7    no
C20 . C21 . C22 . 120.38(4)    yes
C20 . C21 . C24 . 119.81(4)    yes
C22 . C21 . C24 . 119.81(4)    yes
C21 . C22 . C23 . 119.81(4)    yes
C21 . C22 . H221 . 119.7    no
C23 . C22 . H221 . 120.2    no
C22 . C23 . C18 . 119.81(4)    yes
C22 . C23 . H231 . 119.0    no
C18 . C23 . H231 . 120.7    no
C21 . C24 . O25 . 109.500(10)    yes
C21 . C24 . H242 . 110.4    no
O25 . C24 . H242 . 109.4    no
C21 . C24 . H241 . 110.3    no
O25 . C24 . H241 . 107.8    no
H242 . C24 . H241 . 109.5    no
C24 . O25 . C26 . 99.972(10)    yes
O25 . C26 . C27 . 109.500(10)    yes
O25 . C26 . H262 . 110.0    no
C27 . C26 . H262 . 112.5    no
O25 . C26 . H261 . 107.5    no
C27 . C26 . H261 . 107.7    no
H262 . C26 . H261 . 109.5    no
C26 . C27 . O28 . 109.499(10)    yes
C26 . C27 . H271 . 108.2    no
O28 . C27 . H271 . 113.5    no
C26 . C27 . H272 . 112.5    no
O28 . C27 . H272 . 103.7    no
H271 . C27 . H272 . 109.5    no
C27 . O28 . C29 . 99.972(10)    yes
O28 . C29 . C30 . 109.500(10)    yes
O28 . C29 . H292 . 108.9    no
C30 . C29 . H292 . 106.8    no
O28 . C29 . H291 . 111.4    no
C30 . C29 . H291 . 110.6    no
H292 . C29 . H291 . 109.5    no
C29 . C30 . O31 . 109.500(10)    yes
C29 . C30 . H301 . 111.3    no
O31 . C30 . H301 . 107.0    no
C29 . C30 . H302 . 110.3    no
O31 . C30 . H302 . 109.3    no
H301 . C30 . H302 . 109.5    no
C30 . O31 . C32 . 99.972(10)    yes
O31 . C32 . C33 . 109.500(10)    yes
O31 . C32 . H322 . 110.4    no
C33 . C32 . H322 . 109.4    no
O31 . C32 . H321 . 108.6    no
C33 . C32 . H321 . 109.5    no
H322 . C32 . H321 . 109.5    no
C32 . C33 . C34 . 119.81(4)    yes
C32 . C33 . C38 . 119.81(4)    yes
C34 . C33 . C38 . 120.38(4)    yes
C33 . C34 . C35 . 119.82(4)    yes
C33 . C34 . H341 . 120.6    no
C35 . C34 . H341 . 119.6    no
C34 . C35 . C36 . 119.81(4)    yes
C34 . C35 . H351 . 119.6    no
C36 . C35 . H351 . 120.6    no
C35 . C36 . C37 . 120.38(4)    yes
C35 . C36 . C39 . 119.81(4)    yes
C37 . C36 . C39 . 119.81(4)    yes
C36 . C37 . C38 . 119.81(4)    yes
C36 . C37 . H371 . 120.6    no
C38 . C37 . H371 . 119.6    no
C37 . C38 . C33 . 119.80(4)    yes
C37 . C38 . H381 . 119.6    no
C33 . C38 . H381 . 120.6    no
C36 . C39 . N40 . 112.9(6)    yes
C36 . C39 . H392 . 108.9    no
N40 . C39 . H392 . 108.6    no
C36 . C39 . H391 . 108.9    no
N40 . C39 . H391 . 108.1    no
H392 . C39 . H391 . 109.5    no
C39 . N40 . N41 . 119.4(11)    yes
C39 . N40 . C44 . 129.3(11)    yes
N41 . N40 . C44 . 110.7(13)    yes
N40 . N41 . N42 . 107.9(12)    yes
N41 . N42 . C43 . 107.9(11)    yes
C6 . C43 . N42 . 118.3(9)    yes
C6 . C43 . C44 . 132.8(9)    yes
N42 . C43 . C44 . 108.9(11)    yes
C43 . C44 . N40 . 104.6(11)    yes
C43 . C44 . I45 . 131.8(10)    yes
N40 . C44 . I45 . 123.6(11)    yes
C52 . C51 . C56 . 121.04(6)    yes
C52 . C51 . H511 . 119.5    no
C56 . C51 . H511 . 119.5    no
C51 . C52 . C53 . 118.94(6)    yes
C51 . C52 . C63 . 122.04(6)    yes
C53 . C52 . C63 . 118.91(6)    yes
C52 . C53 . C54 . 120.90(6)    yes
C52 . C53 . H531 . 120.8    no
C54 . C53 . H531 . 118.3    no
C53 . C54 . C55 . 119.13(6)    yes
C53 . C54 . C57 . 122.0(5)    yes
C55 . C54 . C57 . 118.8(5)    yes
C54 . C55 . C56 . 120.90(6)    yes
C54 . C55 . H551 . 118.2    no
C56 . C55 . H551 . 120.9    no
C55 . C56 . C51 . 118.96(6)    yes
C55 . C56 . C93 . 118.92(6)    yes
C51 . C56 . C93 . 122.06(6)    yes
C54 . C57 . C58 . 111.99(5)    yes
C54 . C57 . C59 . 111.98(5)    yes
C58 . C57 . C59 . 106.85(5)    yes
C54 . C57 . C60 . 111.98(5)    yes
C58 . C57 . C60 . 106.85(5)    yes
C59 . C57 . C60 . 106.84(5)    yes
C54 . C57 . C258 . 111.98(5)    yes
C54 . C57 . C259 . 111.98(5)    yes
C258 . C57 . C259 . 106.85(5)    yes
C54 . C57 . C260 . 111.99(5)    yes
C258 . C57 . C260 . 106.85(5)    yes
C259 . C57 . C260 . 106.85(5)    yes
C57 . C58 . H581 . 109.0    no
C57 . C58 . H583 . 111.6    no
H581 . C58 . H583 . 109.5    no
C57 . C58 . H582 . 107.8    no
H581 . C58 . H582 . 109.5    no
H583 . C58 . H582 . 109.5    no
C57 . C59 . H591 . 108.2    no
C57 . C59 . H593 . 108.2    no
H591 . C59 . H593 . 109.5    no
C57 . C59 . H592 . 111.9    no
H591 . C59 . H592 . 109.5    no
H593 . C59 . H592 . 109.5    no
C57 . C60 . H601 . 108.3    no
C57 . C60 . H602 . 107.9    no
H601 . C60 . H602 . 109.5    no
C57 . C60 . H603 . 112.1    no
H601 . C60 . H603 . 109.5    no
H602 . C60 . H603 . 109.5    no
I61 . C62 . C63 . 130.9(11)    yes
I61 . C62 . N66 . 124.5(12)    yes
C63 . C62 . N66 . 104.6(13)    yes
C52 . C63 . C62 . 132.0(10)    yes
C52 . C63 . N64 . 121.2(10)    yes
C62 . C63 . N64 . 106.8(11)    yes
C63 . N64 . N65 . 110.9(13)    yes
N64 . N65 . N66 . 104.4(13)    yes
N65 . N66 . C62 . 113.2(15)    yes
N65 . N66 . C67 . 117.3(13)    yes
C62 . N66 . C67 . 128.6(14)    yes
N66 . C67 . C68 . 114.0(8)    yes
N66 . C67 . H672 . 109.6    no
C68 . C67 . H672 . 108.7    no
N66 . C67 . H671 . 107.4    no
C68 . C67 . H671 . 107.6    no
H672 . C67 . H671 . 109.5    no
C67 . C68 . C69 . 119.81(3)    yes
C67 . C68 . C73 . 119.81(3)    yes
C69 . C68 . C73 . 120.38(3)    yes
C68 . C69 . C70 . 119.81(4)    yes
C68 . C69 . H691 . 120.0    no
C70 . C69 . H691 . 120.2    no
C69 . C70 . C71 . 119.82(4)    yes
C69 . C70 . H701 . 119.0    no
C71 . C70 . H701 . 121.2    no
C70 . C71 . C72 . 120.38(3)    yes
C70 . C71 . C74 . 119.81(3)    yes
C72 . C71 . C74 . 119.81(3)    yes
C71 . C72 . C73 . 119.81(4)    yes
C71 . C72 . H721 . 120.0    no
C73 . C72 . H721 . 120.2    no
C72 . C73 . C68 . 119.81(4)    yes
C72 . C73 . H731 . 119.0    no
C68 . C73 . H731 . 121.2    no
C71 . C74 . O75 . 109.500(10)    yes
C71 . C74 . H741 . 111.6    no
O75 . C74 . H741 . 112.2    no
C71 . C74 . H742 . 108.5    no
O75 . C74 . H742 . 105.4    no
H741 . C74 . H742 . 109.5    no
C74 . O75 . C76 . 99.971(10)    yes
O75 . C76 . C77 . 109.500(10)    yes
O75 . C76 . H762 . 103.8    no
C77 . C76 . H762 . 100.8    no
O75 . C76 . H761 . 114.4    no
C77 . C76 . H761 . 117.1    no
H762 . C76 . H761 . 109.5    no
C76 . C77 . O78 . 109.500(10)    yes
C76 . C77 . H772 . 118.1    no
O78 . C77 . H772 . 109.2    no
C76 . C77 . H771 . 101.6    no
O78 . C77 . H771 . 108.4    no
H772 . C77 . H771 . 109.5    no
C77 . O78 . C79 . 99.971(10)    yes
O78 . C79 . C80 . 109.500(10)    yes
O78 . C79 . H791 . 111.8    no
C80 . C79 . H791 . 107.5    no
O78 . C79 . H792 . 106.6    no
C80 . C79 . H792 . 112.1    no
H791 . C79 . H792 . 109.5    no
C79 . C80 . O81 . 109.500(10)    yes
C79 . C80 . H801 . 112.1    no
O81 . C80 . H801 . 114.8    no
C79 . C80 . H802 . 107.5    no
O81 . C80 . H802 . 103.0    no
H801 . C80 . H802 . 109.5    no
C80 . O81 . C82 . 99.971(10)    yes
O81 . C82 . C83 . 109.500(10)    yes
O81 . C82 . H821 . 115.2    no
C83 . C82 . H821 . 111.3    no
O81 . C82 . H822 . 103.9    no
C83 . C82 . H822 . 107.0    no
H821 . C82 . H822 . 109.5    no
C82 . C83 . C84 . 119.82(4)    yes
C82 . C83 . C88 . 119.80(4)    yes
C84 . C83 . C88 . 120.38(4)    yes
C83 . C84 . C85 . 119.80(4)    yes
C83 . C84 . H841 . 119.9    no
C85 . C84 . H841 . 120.2    no
C84 . C85 . C86 . 119.81(4)    yes
C84 . C85 . H851 . 119.0    no
C86 . C85 . H851 . 121.2    no
C85 . C86 . C87 . 120.38(4)    yes
C85 . C86 . C89 . 119.82(4)    yes
C87 . C86 . C89 . 119.81(4)    yes
C86 . C87 . C88 . 119.81(4)    yes
C86 . C87 . H871 . 119.9    no
C88 . C87 . H871 . 120.2    no
C87 . C88 . C83 . 119.82(4)    yes
C87 . C88 . H881 . 119.0    no
C83 . C88 . H881 . 121.2    no
C86 . C89 . N90 . 112.3(8)    yes
C86 . C89 . H891 . 110.1    no
N90 . C89 . H891 . 111.1    no
C86 . C89 . H892 . 107.3    no
N90 . C89 . H892 . 106.3    no
H891 . C89 . H892 . 109.5    no
C89 . N90 . N91 . 117.1(13)    yes
C89 . N90 . C94 . 131.1(13)    yes
N91 . N90 . C94 . 110.8(13)    yes
N90 . N91 . N92 . 106.8(13)    yes
N91 . N92 . C93 . 110.2(12)    yes
C56 . C93 . N92 . 120.9(10)    yes
C56 . C93 . C94 . 131.2(10)    yes
N92 . C93 . C94 . 107.7(10)    yes
C93 . C94 . N90 . 104.4(12)    yes
C93 . C94 . I95 . 131.0(11)    yes
N90 . C94 . I95 . 124.5(11)    yes
C102 . N101 . C106 . 111.3(11)    yes
C102 . N101 . C110 . 110.5(10)    yes
C106 . N101 . C110 . 106.7(6)    yes
C102 . N101 . C114 . 103.2(4)    yes
C106 . N101 . C114 . 113.3(11)    yes
C110 . N101 . C114 . 111.9(12)    yes
N101 . C102 . C103 . 115.56(10)    yes
N101 . C102 . H1022 . 107.9    no
C103 . C102 . H1022 . 107.5    no
N101 . C102 . H1021 . 108.7    no
C103 . C102 . H1021 . 107.6    no
H1022 . C102 . H1021 . 109.5    no
C102 . C103 . C104 . 109.41(10)    yes
C102 . C103 . H1031 . 109.9    no
C104 . C103 . H1031 . 109.1    no
C102 . C103 . H1032 . 109.6    no
C104 . C103 . H1032 . 109.3    no
H1031 . C103 . H1032 . 109.5    no
C103 . C104 . C105 . 112.23(10)    yes
C103 . C104 . H1042 . 108.6    no
C105 . C104 . H1042 . 108.5    no
C103 . C104 . H1041 . 108.6    no
C105 . C104 . H1041 . 109.4    no
H1042 . C104 . H1041 . 109.5    no
C104 . C105 . H1051 . 111.6    no
C104 . C105 . H1052 . 108.9    no
H1051 . C105 . H1052 . 109.5    no
C104 . C105 . H1053 . 107.9    no
H1051 . C105 . H1053 . 109.5    no
H1052 . C105 . H1053 . 109.5    no
N101 . C106 . C107 . 115.56(10)    yes
N101 . C106 . H1062 . 108.6    no
C107 . C106 . H1062 . 106.1    no
N101 . C106 . H1061 . 108.5    no
C107 . C106 . H1061 . 108.5    no
H1062 . C106 . H1061 . 109.5    no
C106 . C107 . C108 . 109.41(10)    yes
C106 . C107 . H1072 . 108.0    no
C108 . C107 . H1072 . 106.6    no
C106 . C107 . H1071 . 111.2    no
C108 . C107 . H1071 . 111.9    no
H1072 . C107 . H1071 . 109.5    no
C107 . C108 . C109 . 112.24(10)    yes
C107 . C108 . H1081 . 111.7    no
C109 . C108 . H1081 . 110.5    no
C107 . C108 . H1082 . 105.9    no
C109 . C108 . H1082 . 106.8    no
H1081 . C108 . H1082 . 109.5    no
C108 . C109 . H1093 . 112.2    no
C108 . C109 . H1092 . 106.3    no
H1093 . C109 . H1092 . 109.5    no
C108 . C109 . H1091 . 109.9    no
H1093 . C109 . H1091 . 109.5    no
H1092 . C109 . H1091 . 109.5    no
N101 . C110 . C111 . 115.55(10)    yes
N101 . C110 . H1102 . 108.1    no
C111 . C110 . H1102 . 106.7    no
N101 . C110 . H1101 . 108.4    no
C111 . C110 . H1101 . 108.5    no
H1102 . C110 . H1101 . 109.5    no
C110 . C111 . C112 . 109.44(10)    yes
C110 . C111 . H1111 . 110.1    no
C112 . C111 . H1111 . 112.4    no
C110 . C111 . H1112 . 109.2    no
C112 . C111 . H1112 . 106.1    no
H1111 . C111 . H1112 . 109.5    no
C111 . C112 . C113 . 112.25(10)    yes
C111 . C112 . H1121 . 111.7    no
C113 . C112 . H1121 . 114.6    no
C111 . C112 . H1122 . 105.5    no
C113 . C112 . H1122 . 102.5    no
H1121 . C112 . H1122 . 109.5    no
C112 . C113 . H1133 . 112.2    no
C112 . C113 . H1132 . 102.0    no
H1133 . C113 . H1132 . 109.5    no
C112 . C113 . H1131 . 114.0    no
H1133 . C113 . H1131 . 109.5    no
H1132 . C113 . H1131 . 109.5    no
N101 . C114 . C115 . 115.58(10)    yes
N101 . C114 . H1142 . 108.7    no
C115 . C114 . H1142 . 106.8    no
N101 . C114 . H1141 . 108.0    no
C115 . C114 . H1141 . 108.2    no
H1142 . C114 . H1141 . 109.5    no
C114 . C115 . C116 . 109.40(10)    yes
C114 . C115 . H1151 . 110.4    no
C116 . C115 . H1151 . 110.8    no
C114 . C115 . H1152 . 109.0    no
C116 . C115 . H1152 . 107.8    no
H1151 . C115 . H1152 . 109.5    no
C115 . C116 . C117 . 112.24(10)    yes
C115 . C116 . H1162 . 107.2    no
C117 . C116 . H1162 . 108.3    no
C115 . C116 . H1161 . 109.9    no
C117 . C116 . H1161 . 109.6    no
H1162 . C116 . H1161 . 109.5    no
C116 . C117 . H1171 . 111.6    no
C116 . C117 . H1173 . 109.1    no
H1171 . C117 . H1173 . 109.5    no
C116 . C117 . H1172 . 107.7    no
H1171 . C117 . H1172 . 109.5    no
H1173 . C117 . H1172 . 109.5    no
C7 . C208 . H2081 . 106.0    no
C7 . C208 . H2082 . 120.7    no
H2081 . C208 . H2082 . 124.4    no
C7 . C208 . H2083 . 98.7    no
H2081 . C208 . H2083 . 93.7    no
H2082 . C208 . H2083 . 106.4    no
C7 . C209 . H2093 . 107.6    no
C7 . C209 . H2092 . 100.0    no
H2093 . C209 . H2092 . 93.7    no
C7 . C209 . H2091 . 121.6    no
H2093 . C209 . H2091 . 122.3    no
H2092 . C209 . H2091 . 104.6    no
C7 . C210 . H2103 . 106.3    no
C7 . C210 . H2102 . 121.0    no
H2103 . C210 . H2102 . 122.1    no
C7 . C210 . H2101 . 99.6    no
H2103 . C210 . H2101 . 95.0    no
H2102 . C210 . H2101 . 107.1    no
C57 . C258 . H2581 . 108.4    no
C57 . C258 . H2583 . 116.6    no
H2581 . C258 . H2583 . 118.2    no
C57 . C258 . H2582 . 103.6    no
H2581 . C258 . H2582 . 99.9    no
H2583 . C258 . H2582 . 107.7    no
C57 . C259 . H2591 . 108.2    no
C57 . C259 . H2593 . 115.7    no
H2591 . C259 . H2593 . 116.5    no
C57 . C259 . H2592 . 104.2    no
H2591 . C259 . H2592 . 101.8    no
H2593 . C259 . H2592 . 108.8    no
C57 . C260 . H2601 . 106.2    no
C57 . C260 . H2602 . 103.5    no
H2601 . C260 . H2602 . 100.3    no
C57 . C260 . H2603 . 116.2    no
H2601 . C260 . H2603 . 117.5    no
H2602 . C260 . H2603 . 111.2    no
loop_
 _geom_hbond_atom_site_label_D
 _geom_hbond_site_symmetry_D
 _geom_hbond_atom_site_label_H
 _geom_hbond_site_symmetry_H
 _geom_hbond_atom_site_label_A
 _geom_hbond_site_symmetry_A
 _geom_hbond_angle_DHA
 _geom_hbond_distance_DH
 _geom_hbond_distance_HA
 _geom_hbond_distance_DA
 _geom_hbond_publ_flag
C82 . H821 . N64 1_554 164 0.95 2.45 3.37(2)    yes
C103 . H1032 . N91 8_466 161 0.95 2.59 3.51(2)    yes
C260 . H2601 . N16 4_656 137 0.98 2.52 3.31(2)    yes


_iucr_refine_instructions_details
;
#
# Punched on 23/11/22 at 14:09:36
#
#LIST     12                                                                    
BLOCK SCALE X'S  U'S 
EQUIV PART(1001,OCC) PART(1002,OCC) 
WEIGHT -1 PART(1002,OCC) 
EQUIV PART(2001,OCC) PART(2002,OCC) 
WEIGHT -1 PART(2002,OCC) 
RIDE C   (   1,X'S) H   (  11,X'S) 
RIDE C   (   3,X'S) H   (  31,X'S) 
RIDE C   (   5,X'S) H   (  51,X'S) 
RIDE C   (   8,X'S) H   (  81,X'S) H   (  82,X'S) H   (  83,X'S) 
RIDE C   (   9,X'S) H   (  91,X'S) H   (  92,X'S) H   (  93,X'S) 
RIDE C   (  10,X'S) H   ( 101,X'S) H   ( 102,X'S) H   ( 103,X'S) 
RIDE C   (  17,X'S) H   ( 171,X'S) H   ( 172,X'S) 
RIDE C   (  19,X'S) H   ( 191,X'S) 
RIDE C   (  20,X'S) H   ( 201,X'S) 
RIDE C   (  22,X'S) H   ( 221,X'S) 
RIDE C   (  23,X'S) H   ( 231,X'S) 
RIDE C   (  24,X'S) H   ( 241,X'S) H   ( 242,X'S) 
RIDE C   (  26,X'S) H   ( 261,X'S) H   ( 262,X'S) 
RIDE C   (  27,X'S) H   ( 271,X'S) H   ( 272,X'S) 
RIDE C   (  29,X'S) H   ( 291,X'S) H   ( 292,X'S) 
RIDE C   (  30,X'S) H   ( 301,X'S) H   ( 302,X'S) 
RIDE C   (  32,X'S) H   ( 321,X'S) H   ( 322,X'S) 
RIDE C   (  34,X'S) H   ( 341,X'S) 
RIDE C   (  35,X'S) H   ( 351,X'S) 
RIDE C   (  37,X'S) H   ( 371,X'S) 
RIDE C   (  38,X'S) H   ( 381,X'S) 
RIDE C   (  39,X'S) H   ( 391,X'S) H   ( 392,X'S) 
RIDE C   (  51,X'S) H   ( 511,X'S) 
RIDE C   (  53,X'S) H   ( 531,X'S) 
RIDE C   (  55,X'S) H   ( 551,X'S) 
RIDE C   (  58,X'S) H   ( 581,X'S) H   ( 582,X'S) H   ( 583,X'S) 
RIDE C   (  59,X'S) H   ( 591,X'S) H   ( 592,X'S) H   ( 593,X'S) 
RIDE C   (  60,X'S) H   ( 601,X'S) H   ( 602,X'S) H   ( 603,X'S) 
RIDE C   (  67,X'S) H   ( 671,X'S) H   ( 672,X'S) 
RIDE C   (  69,X'S) H   ( 691,X'S) 
RIDE C   (  70,X'S) H   ( 701,X'S) 
RIDE C   (  72,X'S) H   ( 721,X'S) 
RIDE C   (  73,X'S) H   ( 731,X'S) 
RIDE C   (  74,X'S) H   ( 741,X'S) H   ( 742,X'S) 
RIDE C   (  76,X'S) H   ( 761,X'S) H   ( 762,X'S) 
RIDE C   (  77,X'S) H   ( 771,X'S) H   ( 772,X'S) 
RIDE C   (  79,X'S) H   ( 791,X'S) H   ( 792,X'S) 
RIDE C   (  80,X'S) H   ( 801,X'S) H   ( 802,X'S) 
RIDE C   (  82,X'S) H   ( 821,X'S) H   ( 822,X'S) 
RIDE C   (  84,X'S) H   ( 841,X'S) 
RIDE C   (  85,X'S) H   ( 851,X'S) 
RIDE C   (  87,X'S) H   ( 871,X'S) 
RIDE C   (  88,X'S) H   ( 881,X'S) 
RIDE C   (  89,X'S) H   ( 891,X'S) H   ( 892,X'S) 
RIDE C   ( 102,X'S) H   (1021,X'S) H   (1022,X'S) 
RIDE C   ( 103,X'S) H   (1031,X'S) H   (1032,X'S) 
RIDE C   ( 104,X'S) H   (1041,X'S) H   (1042,X'S) 
RIDE C   ( 105,X'S) H   (1051,X'S) H   (1052,X'S) H   (1053,X'S) 
RIDE C   ( 106,X'S) H   (1061,X'S) H   (1062,X'S) 
RIDE C   ( 107,X'S) H   (1071,X'S) H   (1072,X'S) 
RIDE C   ( 108,X'S) H   (1081,X'S) H   (1082,X'S) 
RIDE C   ( 109,X'S) H   (1091,X'S) H   (1092,X'S) H   (1093,X'S) 
RIDE C   ( 110,X'S) H   (1101,X'S) H   (1102,X'S) 
RIDE C   ( 111,X'S) H   (1111,X'S) H   (1112,X'S) 
RIDE C   ( 112,X'S) H   (1121,X'S) H   (1122,X'S) 
RIDE C   ( 113,X'S) H   (1131,X'S) H   (1132,X'S) H   (1133,X'S) 
RIDE C   ( 114,X'S) H   (1141,X'S) H   (1142,X'S) 
RIDE C   ( 115,X'S) H   (1151,X'S) H   (1152,X'S) 
RIDE C   ( 116,X'S) H   (1161,X'S) H   (1162,X'S) 
RIDE C   ( 117,X'S) H   (1171,X'S) H   (1172,X'S) H   (1173,X'S) 
END                                                                             
#
# Punched on 23/11/22 at 14:09:36
#
#LIST     16                                                                    
REM 
REM METHOXY CHAINS 
REM 
SAME C(21) C(24) O(25) C(26) C(27) O(28) 
CONT C(29) C(30) O(31) C(32) C(33) AND 
CONT C(33) C(32) O(31) C(30) C(29) O(28) 
CONT C(27) C(26) O(25) C(24) C(21) AND 
CONT C(71) C(74) O(75) C(76) C(77) O(78) 
CONT C(79) C(80) O(81) C(82) C(83) AND 
CONT C(83) C(82) O(81) C(80) C(79) O(78) 
CONT C(77) C(76) O(75) C(74) C(71) 
SIMU 0.01 C(21) C(24) O(25) C(26) C(27) O(28) 
CONT C(29) C(30) O(31) C(32) C(33) AND 
CONT C(33) C(32) O(31) C(30) C(29) O(28) 
CONT C(27) C(26) O(25) C(24) C(21) AND 
CONT C(71) C(74) O(75) C(76) C(77) O(78) 
CONT C(79) C(80) O(81) C(82) C(83) AND 
CONT C(83) C(82) O(81) C(80) C(79) O(78) 
CONT C(77) C(76) O(75) C(74) C(71) 
DIST 1.5,0.01 = 
CONT C(21) TO C(24) C(26) TO C(27) C(29) TO C(30) C(32) TO C(33) 
CONT C(71) TO C(74) C(76) TO C(77) C(79) TO C(80) C(82) TO C(83) 
DIST 1.5,0.01 = 
CONT O(25) TO C(24) O(25) TO C(26) O(28) TO C(27) 
CONT O(28) TO C(29) O(31) TO C(30) O(31) TO C(32) 
CONT O(75) TO C(74) O(75) TO C(76) O(78) TO C(77) 
CONT O(78) TO C(79) O(81) TO C(80) O(81) TO C(82) 
ANGLE 109.5,0.01 = 
CONT C(21) TO C(24) TO O(25) C(26) TO C(27) TO O(28) C(29) TO C(30) TO O(31) 
CONT C(33) TO C(32) TO O(31) C(30) TO C(29) TO O(28) C(27) TO C(26) TO O(25) 
CONT C(71) TO C(74) TO O(75) C(76) TO C(77) TO O(78) C(79) TO C(80) TO O(81) 
CONT C(83) TO C(82) TO O(81) C(80) TO C(79) TO O(78) C(77) TO C(76) TO O(75) 
ANGLE 0,0.01 = MEAN 
CONT C(24) TO O(25) TO C(26) C(27) TO O(28) TO C(29) C(30) TO O(31) TO C(32) 
CONT C(74) TO O(75) TO C(76) C(77) TO O(78) TO C(79) C(80) TO O(81) TO C(82) 
REM 
REM TBA 
REM 
SAME N(101) C(102) C(103) C(104) C(105) AND 
CONT N(101) C(106) C(107) C(108) C(109) AND 
CONT N(101) C(110) C(111) C(112) C(113) AND 
CONT N(101) C(114) C(115) C(116) C(117) 
SIMU 0.01 N(101) C(102) C(103) C(104) C(105) AND 
CONT N(101) C(106) C(107) C(108) C(109) AND 
CONT N(101) C(110) C(111) C(112) C(113) AND 
CONT N(101) C(114) C(115) C(116) C(117) 
DIST 1.54,0.01 = 
CONT C(102) TO C(103) C(103) TO C(104) C(104) TO C(105) 
CONT C(106) TO C(107) C(107) TO C(108) C(108) TO C(109) 
CONT C(110) TO C(111) C(111) TO C(112) C(112) TO C(113) 
CONT C(114) TO C(115) C(115) TO C(116) C(116) TO C(117) 
REM 
REM END PHENYLS 
REM 
SAME C(43) C(1) C(2) C(3) C(4) C(5) C(6) C(13) AND 
CONT C(13) C(1) C(6) C(5) C(4) C(3) C(2) C(43) AND 
CONT C(93) C(51) C(52) C(53) C(54) C(55) C(56) C(63) AND 
CONT C(63) C(51) C(56) C(55) C(54) C(53) C(52) C(93) 
REM 
REM SIDE PHENYLS 
REM 
SAME C(17) C(18) C(19) C(20) C(21) C(22) C(23) C(24) AND 
CONT C(17) C(18) C(23) C(22) C(21) C(20) C(19) C(24) AND 
CONT C(24) C(21) C(22) C(23) C(18) C(19) C(20) C(17) AND 
CONT C(24) C(21) C(20) C(19) C(18) C(23) C(22) C(17) AND 
CONT C(32) C(33) C(34) C(35) C(36) C(37) C(38) C(39) AND 
CONT C(32) C(33) C(38) C(37) C(36) C(35) C(34) C(39) AND 
CONT C(39) C(36) C(37) C(38) C(33) C(34) C(35) C(32) AND 
CONT C(39) C(36) C(35) C(34) C(33) C(38) C(37) C(32) AND 
CONT C(67) C(68) C(69) C(70) C(71) C(72) C(73) C(74) AND 
CONT C(67) C(68) C(69) C(70) C(71) C(72) C(73) C(74) AND 
CONT C(67) C(68) C(73) C(72) C(71) C(70) C(69) C(74) AND 
CONT C(74) C(71) C(72) C(73) C(68) C(69) C(70) C(67) AND 
CONT C(74) C(71) C(70) C(69) C(68) C(73) C(72) C(67) AND 
CONT C(82) C(83) C(84) C(85) C(86) C(87) C(88) C(89) AND 
CONT C(82) C(83) C(88) C(87) C(86) C(85) C(84) C(89) AND 
CONT C(89) C(86) C(87) C(88) C(83) C(84) C(85) C(82) AND 
CONT C(89) C(86) C(85) C(84) C(83) C(88) C(87) C(82) 
PLANAR 0.001 C(17) C(18) C(19) C(20) C(21) C(22) C(23) C(24) 
PLANAR 0.001 C(32) C(33) C(34) C(35) C(36) C(37) C(38) C(39) 
PLANAR 0.001 C(67) C(68) C(69) C(70) C(71) C(72) C(73) C(74) 
PLANAR 0.001 C(82) C(83) C(84) C(85) C(86) C(87) C(88) C(89) 
DIST 0,0.001 = MEAN 
CONT C(18) TO C(21) C(19) TO C(22) C(20) TO C(23) 
CONT C(33) TO C(36) C(34) TO C(37) C(35) TO C(38) 
CONT C(68) TO C(71) C(69) TO C(72) C(70) TO C(73) 
CONT C(83) TO C(86) C(84) TO C(87) C(85) TO C(88) 
REM 
REM TERT-BUTYLS 
REM 
SAME C(4) C(7) C(8) C(9) C(10) AND 
CONT C(4) C(7) C(9) C(10) C(8) AND 
CONT C(4) C(7) C(10) C(8) C(9) AND 
CONT C(54) C(57) C(58) C(59) C(60) AND 
CONT C(54) C(57) C(59) C(60) C(58) AND 
CONT C(54) C(57) C(60) C(58) C(59) AND 
CONT C(4) C(7) C(208) C(209) C(210) AND 
CONT C(4) C(7) C(209) C(210) C(208) AND 
CONT C(4) C(7) C(210) C(208) C(209) AND 
CONT C(54) C(57) C(258) C(259) C(260) AND 
CONT C(54) C(57) C(259) C(260) C(258) AND 
CONT C(54) C(57) C(260) C(258) C(259) 
REM   HREST   START (DO NOT REMOVE THIS LINE) 
REM   HREST   END (DO NOT REMOVE THIS LINE) 
REM   DELU   START (DO NOT REMOVE THIS LINE) 
VIBR .0, 0.00100 = C(1) TO C(2) 
VIBR .0, 0.00100 = C(1) TO C(6) 
VIBR .0, 0.00200 = C(6) TO C(2) 
VIBR .0, 0.00100 = C(2) TO C(3) 
VIBR .0, 0.00100 = C(2) TO C(13) 
VIBR .0, 0.00200 = C(3) TO C(1) 
VIBR .0, 0.00200 = C(13) TO C(1) 
VIBR .0, 0.00200 = C(13) TO C(3) 
VIBR .0, 0.00100 = C(3) TO C(4) 
VIBR .0, 0.00200 = C(4) TO C(2) 
VIBR .0, 0.00100 = C(4) TO C(5) 
VIBR .0, 0.00100 = C(4) TO C(7) 
VIBR .0, 0.00200 = C(5) TO C(3) 
VIBR .0, 0.00200 = C(7) TO C(3) 
VIBR .0, 0.00200 = C(7) TO C(5) 
VIBR .0, 0.00100 = C(5) TO C(6) 
VIBR .0, 0.00200 = C(6) TO C(4) 
VIBR .0, 0.00100 = C(6) TO C(43) 
VIBR .0, 0.00200 = C(1) TO C(5) 
VIBR .0, 0.00200 = C(43) TO C(5) 
VIBR .0, 0.00200 = C(43) TO C(1) 
VIBR .0, 0.00100 = C(7) TO C(8) 
VIBR .0, 0.00100 = C(7) TO C(9) 
VIBR .0, 0.00100 = C(7) TO C(10) 
VIBR .0, 0.00200 = C(8) TO C(4) 
VIBR .0, 0.00200 = C(9) TO C(4) 
VIBR .0, 0.00200 = C(9) TO C(8) 
VIBR .0, 0.00200 = C(10) TO C(4) 
VIBR .0, 0.00200 = C(10) TO C(8) 
VIBR .0, 0.00200 = C(10) TO C(9) 
VIBR .0, 0.00100 = C(7) TO C(208) 
VIBR .0, 0.00100 = C(7) TO C(209) 
VIBR .0, 0.00100 = C(7) TO C(210) 
VIBR .0, 0.00200 = C(208) TO C(4) 
VIBR .0, 0.00200 = C(209) TO C(4) 
VIBR .0, 0.00200 = C(209) TO C(208) 
VIBR .0, 0.00200 = C(210) TO C(4) 
VIBR .0, 0.00200 = C(210) TO C(208) 
VIBR .0, 0.00200 = C(210) TO C(209) 
VIBR .0, 0.00100 = I(11) TO C(12) 
VIBR .0, 0.00100 = C(12) TO C(13) 
VIBR .0, 0.00100 = C(12) TO N(16) 
VIBR .0, 0.00200 = C(13) TO I(11) 
VIBR .0, 0.00200 = N(16) TO I(11) 
VIBR .0, 0.00200 = N(16) TO C(13) 
VIBR .0, 0.00100 = C(13) TO N(14) 
VIBR .0, 0.00200 = C(12) TO C(2) 
VIBR .0, 0.00200 = N(14) TO C(2) 
VIBR .0, 0.00200 = N(14) TO C(12) 
VIBR .0, 0.00100 = N(14) TO N(15) 
VIBR .0, 0.00200 = N(15) TO C(13) 
VIBR .0, 0.00100 = N(15) TO N(16) 
VIBR .0, 0.00200 = N(16) TO N(14) 
VIBR .0, 0.00100 = N(16) TO C(17) 
VIBR .0, 0.00200 = N(15) TO C(12) 
VIBR .0, 0.00200 = C(17) TO C(12) 
VIBR .0, 0.00200 = C(17) TO N(15) 
VIBR .0, 0.00100 = C(17) TO C(18) 
VIBR .0, 0.00200 = C(18) TO N(16) 
VIBR .0, 0.00100 = C(18) TO C(19) 
VIBR .0, 0.00100 = C(18) TO C(23) 
VIBR .0, 0.00200 = C(19) TO C(17) 
VIBR .0, 0.00200 = C(23) TO C(17) 
VIBR .0, 0.00200 = C(23) TO C(19) 
VIBR .0, 0.00100 = C(19) TO C(20) 
VIBR .0, 0.00200 = C(20) TO C(18) 
VIBR .0, 0.00100 = C(20) TO C(21) 
VIBR .0, 0.00200 = C(21) TO C(19) 
VIBR .0, 0.00100 = C(21) TO C(22) 
VIBR .0, 0.00100 = C(21) TO C(24) 
VIBR .0, 0.00200 = C(22) TO C(20) 
VIBR .0, 0.00200 = C(24) TO C(20) 
VIBR .0, 0.00200 = C(24) TO C(22) 
VIBR .0, 0.00100 = C(22) TO C(23) 
VIBR .0, 0.00200 = C(23) TO C(21) 
VIBR .0, 0.00200 = C(22) TO C(18) 
VIBR .0, 0.00100 = C(24) TO O(25) 
VIBR .0, 0.00200 = O(25) TO C(21) 
VIBR .0, 0.00100 = O(25) TO C(26) 
VIBR .0, 0.00200 = C(26) TO C(24) 
VIBR .0, 0.00100 = C(26) TO C(27) 
VIBR .0, 0.00200 = C(27) TO O(25) 
VIBR .0, 0.00100 = C(27) TO O(28) 
VIBR .0, 0.00200 = O(28) TO C(26) 
VIBR .0, 0.00100 = O(28) TO C(29) 
VIBR .0, 0.00200 = C(29) TO C(27) 
VIBR .0, 0.00100 = C(29) TO C(30) 
VIBR .0, 0.00200 = C(30) TO O(28) 
VIBR .0, 0.00100 = C(30) TO O(31) 
VIBR .0, 0.00200 = O(31) TO C(29) 
VIBR .0, 0.00100 = O(31) TO C(32) 
VIBR .0, 0.00200 = C(32) TO C(30) 
VIBR .0, 0.00100 = C(32) TO C(33) 
VIBR .0, 0.00200 = C(33) TO O(31) 
VIBR .0, 0.00100 = C(33) TO C(34) 
VIBR .0, 0.00100 = C(33) TO C(38) 
VIBR .0, 0.00200 = C(34) TO C(32) 
VIBR .0, 0.00200 = C(38) TO C(32) 
VIBR .0, 0.00200 = C(38) TO C(34) 
VIBR .0, 0.00100 = C(34) TO C(35) 
VIBR .0, 0.00200 = C(35) TO C(33) 
VIBR .0, 0.00100 = C(35) TO C(36) 
VIBR .0, 0.00200 = C(36) TO C(34) 
VIBR .0, 0.00100 = C(36) TO C(37) 
VIBR .0, 0.00100 = C(36) TO C(39) 
VIBR .0, 0.00200 = C(37) TO C(35) 
VIBR .0, 0.00200 = C(39) TO C(35) 
VIBR .0, 0.00200 = C(39) TO C(37) 
VIBR .0, 0.00100 = C(37) TO C(38) 
VIBR .0, 0.00200 = C(38) TO C(36) 
VIBR .0, 0.00200 = C(37) TO C(33) 
VIBR .0, 0.00100 = C(39) TO N(40) 
VIBR .0, 0.00200 = N(40) TO C(36) 
VIBR .0, 0.00100 = N(40) TO N(41) 
VIBR .0, 0.00100 = N(40) TO C(44) 
VIBR .0, 0.00200 = N(41) TO C(39) 
VIBR .0, 0.00200 = C(44) TO C(39) 
VIBR .0, 0.00200 = C(44) TO N(41) 
VIBR .0, 0.00100 = N(41) TO N(42) 
VIBR .0, 0.00200 = N(42) TO N(40) 
VIBR .0, 0.00100 = N(42) TO C(43) 
VIBR .0, 0.00200 = C(43) TO N(41) 
VIBR .0, 0.00100 = C(43) TO C(44) 
VIBR .0, 0.00200 = N(42) TO C(6) 
VIBR .0, 0.00200 = C(44) TO C(6) 
VIBR .0, 0.00200 = C(44) TO N(42) 
VIBR .0, 0.00100 = C(44) TO I(45) 
VIBR .0, 0.00200 = C(43) TO N(40) 
VIBR .0, 0.00200 = I(45) TO N(40) 
VIBR .0, 0.00200 = I(45) TO C(43) 
VIBR .0, 0.00100 = C(51) TO C(52) 
VIBR .0, 0.00100 = C(51) TO C(56) 
VIBR .0, 0.00200 = C(56) TO C(52) 
VIBR .0, 0.00100 = C(52) TO C(53) 
VIBR .0, 0.00100 = C(52) TO C(63) 
VIBR .0, 0.00200 = C(53) TO C(51) 
VIBR .0, 0.00200 = C(63) TO C(51) 
VIBR .0, 0.00200 = C(63) TO C(53) 
VIBR .0, 0.00100 = C(53) TO C(54) 
VIBR .0, 0.00200 = C(54) TO C(52) 
VIBR .0, 0.00100 = C(54) TO C(55) 
VIBR .0, 0.00100 = C(54) TO C(57) 
VIBR .0, 0.00200 = C(55) TO C(53) 
VIBR .0, 0.00200 = C(57) TO C(53) 
VIBR .0, 0.00200 = C(57) TO C(55) 
VIBR .0, 0.00100 = C(55) TO C(56) 
VIBR .0, 0.00200 = C(56) TO C(54) 
VIBR .0, 0.00100 = C(56) TO C(93) 
VIBR .0, 0.00200 = C(51) TO C(55) 
VIBR .0, 0.00200 = C(93) TO C(55) 
VIBR .0, 0.00200 = C(93) TO C(51) 
VIBR .0, 0.00100 = C(57) TO C(58) 
VIBR .0, 0.00100 = C(57) TO C(59) 
VIBR .0, 0.00100 = C(57) TO C(60) 
VIBR .0, 0.00200 = C(58) TO C(54) 
VIBR .0, 0.00200 = C(59) TO C(54) 
VIBR .0, 0.00200 = C(59) TO C(58) 
VIBR .0, 0.00200 = C(60) TO C(54) 
VIBR .0, 0.00200 = C(60) TO C(58) 
VIBR .0, 0.00200 = C(60) TO C(59) 
VIBR .0, 0.00100 = C(57) TO C(258) 
VIBR .0, 0.00100 = C(57) TO C(259) 
VIBR .0, 0.00100 = C(57) TO C(260) 
VIBR .0, 0.00200 = C(258) TO C(54) 
VIBR .0, 0.00200 = C(259) TO C(54) 
VIBR .0, 0.00200 = C(259) TO C(258) 
VIBR .0, 0.00200 = C(260) TO C(54) 
VIBR .0, 0.00200 = C(260) TO C(258) 
VIBR .0, 0.00200 = C(260) TO C(259) 
VIBR .0, 0.00100 = I(61) TO C(62) 
VIBR .0, 0.00100 = C(62) TO C(63) 
VIBR .0, 0.00100 = C(62) TO N(66) 
VIBR .0, 0.00200 = C(63) TO I(61) 
VIBR .0, 0.00200 = N(66) TO I(61) 
VIBR .0, 0.00200 = N(66) TO C(63) 
VIBR .0, 0.00100 = C(63) TO N(64) 
VIBR .0, 0.00200 = C(62) TO C(52) 
VIBR .0, 0.00200 = N(64) TO C(52) 
VIBR .0, 0.00200 = N(64) TO C(62) 
VIBR .0, 0.00100 = N(64) TO N(65) 
VIBR .0, 0.00200 = N(65) TO C(63) 
VIBR .0, 0.00100 = N(65) TO N(66) 
VIBR .0, 0.00200 = N(66) TO N(64) 
VIBR .0, 0.00100 = N(66) TO C(67) 
VIBR .0, 0.00200 = C(62) TO N(65) 
VIBR .0, 0.00200 = C(67) TO N(65) 
VIBR .0, 0.00200 = C(67) TO C(62) 
VIBR .0, 0.00100 = C(67) TO C(68) 
VIBR .0, 0.00200 = C(68) TO N(66) 
VIBR .0, 0.00100 = C(68) TO C(69) 
VIBR .0, 0.00100 = C(68) TO C(73) 
VIBR .0, 0.00200 = C(69) TO C(67) 
VIBR .0, 0.00200 = C(73) TO C(67) 
VIBR .0, 0.00200 = C(73) TO C(69) 
VIBR .0, 0.00100 = C(69) TO C(70) 
VIBR .0, 0.00200 = C(70) TO C(68) 
VIBR .0, 0.00100 = C(70) TO C(71) 
VIBR .0, 0.00200 = C(71) TO C(69) 
VIBR .0, 0.00100 = C(71) TO C(72) 
VIBR .0, 0.00100 = C(71) TO C(74) 
VIBR .0, 0.00200 = C(72) TO C(70) 
VIBR .0, 0.00200 = C(74) TO C(70) 
VIBR .0, 0.00200 = C(74) TO C(72) 
VIBR .0, 0.00100 = C(72) TO C(73) 
VIBR .0, 0.00200 = C(73) TO C(71) 
VIBR .0, 0.00200 = C(72) TO C(68) 
VIBR .0, 0.00100 = C(74) TO O(75) 
VIBR .0, 0.00200 = O(75) TO C(71) 
VIBR .0, 0.00100 = O(75) TO C(76) 
VIBR .0, 0.00200 = C(76) TO C(74) 
VIBR .0, 0.00100 = C(76) TO C(77) 
VIBR .0, 0.00200 = C(77) TO O(75) 
VIBR .0, 0.00100 = C(77) TO O(78) 
VIBR .0, 0.00200 = O(78) TO C(76) 
VIBR .0, 0.00100 = O(78) TO C(79) 
VIBR .0, 0.00200 = C(79) TO C(77) 
VIBR .0, 0.00100 = C(79) TO C(80) 
VIBR .0, 0.00200 = C(80) TO O(78) 
VIBR .0, 0.00100 = C(80) TO O(81) 
VIBR .0, 0.00200 = O(81) TO C(79) 
VIBR .0, 0.00100 = O(81) TO C(82) 
VIBR .0, 0.00200 = C(82) TO C(80) 
VIBR .0, 0.00100 = C(82) TO C(83) 
VIBR .0, 0.00200 = C(83) TO O(81) 
VIBR .0, 0.00100 = C(83) TO C(84) 
VIBR .0, 0.00100 = C(83) TO C(88) 
VIBR .0, 0.00200 = C(84) TO C(82) 
VIBR .0, 0.00200 = C(88) TO C(82) 
VIBR .0, 0.00200 = C(88) TO C(84) 
VIBR .0, 0.00100 = C(84) TO C(85) 
VIBR .0, 0.00200 = C(85) TO C(83) 
VIBR .0, 0.00100 = C(85) TO C(86) 
VIBR .0, 0.00200 = C(86) TO C(84) 
VIBR .0, 0.00100 = C(86) TO C(87) 
VIBR .0, 0.00100 = C(86) TO C(89) 
VIBR .0, 0.00200 = C(87) TO C(85) 
VIBR .0, 0.00200 = C(89) TO C(85) 
VIBR .0, 0.00200 = C(89) TO C(87) 
VIBR .0, 0.00100 = C(87) TO C(88) 
VIBR .0, 0.00200 = C(88) TO C(86) 
VIBR .0, 0.00200 = C(87) TO C(83) 
VIBR .0, 0.00100 = C(89) TO N(90) 
VIBR .0, 0.00200 = N(90) TO C(86) 
VIBR .0, 0.00100 = N(90) TO N(91) 
VIBR .0, 0.00100 = N(90) TO C(94) 
VIBR .0, 0.00200 = N(91) TO C(89) 
VIBR .0, 0.00200 = C(94) TO C(89) 
VIBR .0, 0.00200 = C(94) TO N(91) 
VIBR .0, 0.00100 = N(91) TO N(92) 
VIBR .0, 0.00200 = N(92) TO N(90) 
VIBR .0, 0.00100 = N(92) TO C(93) 
VIBR .0, 0.00200 = C(93) TO N(91) 
VIBR .0, 0.00100 = C(93) TO C(94) 
VIBR .0, 0.00200 = N(92) TO C(56) 
VIBR .0, 0.00200 = C(94) TO C(56) 
VIBR .0, 0.00200 = C(94) TO N(92) 
VIBR .0, 0.00100 = C(94) TO I(95) 
VIBR .0, 0.00200 = N(90) TO C(93) 
VIBR .0, 0.00200 = I(95) TO C(93) 
VIBR .0, 0.00200 = I(95) TO N(90) 
VIBR .0, 0.00100 = N(101) TO C(102) 
VIBR .0, 0.00100 = N(101) TO C(106) 
VIBR .0, 0.00100 = N(101) TO C(110) 
VIBR .0, 0.00100 = N(101) TO C(114) 
VIBR .0, 0.00200 = C(106) TO C(102) 
VIBR .0, 0.00200 = C(110) TO C(102) 
VIBR .0, 0.00200 = C(110) TO C(106) 
VIBR .0, 0.00200 = C(114) TO C(102) 
VIBR .0, 0.00200 = C(114) TO C(106) 
VIBR .0, 0.00200 = C(114) TO C(110) 
VIBR .0, 0.00100 = C(102) TO C(103) 
VIBR .0, 0.00200 = C(103) TO N(101) 
VIBR .0, 0.00100 = C(103) TO C(104) 
VIBR .0, 0.00200 = C(104) TO C(102) 
VIBR .0, 0.00100 = C(104) TO C(105) 
VIBR .0, 0.00200 = C(105) TO C(103) 
VIBR .0, 0.00100 = C(106) TO C(107) 
VIBR .0, 0.00200 = C(107) TO N(101) 
VIBR .0, 0.00100 = C(107) TO C(108) 
VIBR .0, 0.00200 = C(108) TO C(106) 
VIBR .0, 0.00100 = C(108) TO C(109) 
VIBR .0, 0.00200 = C(109) TO C(107) 
VIBR .0, 0.00100 = C(110) TO C(111) 
VIBR .0, 0.00200 = C(111) TO N(101) 
VIBR .0, 0.00100 = C(111) TO C(112) 
VIBR .0, 0.00200 = C(112) TO C(110) 
VIBR .0, 0.00100 = C(112) TO C(113) 
VIBR .0, 0.00200 = C(113) TO C(111) 
VIBR .0, 0.00100 = C(114) TO C(115) 
VIBR .0, 0.00200 = C(115) TO N(101) 
VIBR .0, 0.00100 = C(115) TO C(116) 
VIBR .0, 0.00200 = C(116) TO C(114) 
VIBR .0, 0.00100 = C(116) TO C(117) 
VIBR .0, 0.00200 = C(117) TO C(115) 
REM   DELU   END (DO NOT REMOVE THIS LINE) 
REM   THERMSIM   START (DO NOT REMOVE THIS LINE) 
U(IJ) .0, 0.02000 = C(1) TO C(2) 
U(IJ) .0, 0.02000 = C(1) TO C(6) 
U(IJ) .0, 0.02000 = C(2) TO C(3) 
U(IJ) .0, 0.02000 = C(2) TO C(13) 
U(IJ) .0, 0.02000 = C(3) TO C(4) 
U(IJ) .0, 0.02000 = C(4) TO C(5) 
U(IJ) .0, 0.02000 = C(4) TO C(7) 
U(IJ) .0, 0.02000 = C(5) TO C(6) 
U(IJ) .0, 0.02000 = C(6) TO C(43) 
U(IJ) .0, 0.04000 = C(7) TO C(8) 
U(IJ) .0, 0.04000 = C(7) TO C(9) 
U(IJ) .0, 0.04000 = C(7) TO C(10) 
U(IJ) .0, 0.04000 = C(7) TO C(208) 
U(IJ) .0, 0.04000 = C(7) TO C(209) 
U(IJ) .0, 0.04000 = C(7) TO C(210) 
U(IJ) .0, 0.04000 = I(11) TO C(12) 
U(IJ) .0, 0.02000 = C(12) TO C(13) 
U(IJ) .0, 0.02000 = C(12) TO N(16) 
U(IJ) .0, 0.02000 = C(13) TO N(14) 
U(IJ) .0, 0.02000 = N(14) TO N(15) 
U(IJ) .0, 0.02000 = N(15) TO N(16) 
U(IJ) .0, 0.02000 = N(16) TO C(17) 
U(IJ) .0, 0.02000 = C(17) TO C(18) 
U(IJ) .0, 0.02000 = C(18) TO C(19) 
U(IJ) .0, 0.02000 = C(18) TO C(23) 
U(IJ) .0, 0.02000 = C(19) TO C(20) 
U(IJ) .0, 0.02000 = C(20) TO C(21) 
U(IJ) .0, 0.02000 = C(21) TO C(22) 
U(IJ) .0, 0.02000 = C(21) TO C(24) 
U(IJ) .0, 0.02000 = C(22) TO C(23) 
U(IJ) .0, 0.02000 = C(24) TO O(25) 
U(IJ) .0, 0.02000 = O(25) TO C(26) 
U(IJ) .0, 0.02000 = C(26) TO C(27) 
U(IJ) .0, 0.02000 = C(27) TO O(28) 
U(IJ) .0, 0.02000 = O(28) TO C(29) 
U(IJ) .0, 0.02000 = C(29) TO C(30) 
U(IJ) .0, 0.02000 = C(30) TO O(31) 
U(IJ) .0, 0.02000 = O(31) TO C(32) 
U(IJ) .0, 0.02000 = C(32) TO C(33) 
U(IJ) .0, 0.02000 = C(33) TO C(34) 
U(IJ) .0, 0.02000 = C(33) TO C(38) 
U(IJ) .0, 0.02000 = C(34) TO C(35) 
U(IJ) .0, 0.02000 = C(35) TO C(36) 
U(IJ) .0, 0.02000 = C(36) TO C(37) 
U(IJ) .0, 0.02000 = C(36) TO C(39) 
U(IJ) .0, 0.02000 = C(37) TO C(38) 
U(IJ) .0, 0.02000 = C(39) TO N(40) 
U(IJ) .0, 0.02000 = N(40) TO N(41) 
U(IJ) .0, 0.02000 = N(40) TO C(44) 
U(IJ) .0, 0.02000 = N(41) TO N(42) 
U(IJ) .0, 0.02000 = N(42) TO C(43) 
U(IJ) .0, 0.02000 = C(43) TO C(44) 
U(IJ) .0, 0.04000 = C(44) TO I(45) 
U(IJ) .0, 0.02000 = C(51) TO C(52) 
U(IJ) .0, 0.02000 = C(51) TO C(56) 
U(IJ) .0, 0.02000 = C(52) TO C(53) 
U(IJ) .0, 0.02000 = C(52) TO C(63) 
U(IJ) .0, 0.02000 = C(53) TO C(54) 
U(IJ) .0, 0.02000 = C(54) TO C(55) 
U(IJ) .0, 0.02000 = C(54) TO C(57) 
U(IJ) .0, 0.02000 = C(55) TO C(56) 
U(IJ) .0, 0.02000 = C(56) TO C(93) 
U(IJ) .0, 0.04000 = C(57) TO C(58) 
U(IJ) .0, 0.04000 = C(57) TO C(59) 
U(IJ) .0, 0.04000 = C(57) TO C(60) 
U(IJ) .0, 0.04000 = C(57) TO C(258) 
U(IJ) .0, 0.04000 = C(57) TO C(259) 
U(IJ) .0, 0.04000 = C(57) TO C(260) 
U(IJ) .0, 0.04000 = I(61) TO C(62) 
U(IJ) .0, 0.02000 = C(62) TO C(63) 
U(IJ) .0, 0.02000 = C(62) TO N(66) 
U(IJ) .0, 0.02000 = C(63) TO N(64) 
U(IJ) .0, 0.02000 = N(64) TO N(65) 
U(IJ) .0, 0.02000 = N(65) TO N(66) 
U(IJ) .0, 0.02000 = N(66) TO C(67) 
U(IJ) .0, 0.02000 = C(67) TO C(68) 
U(IJ) .0, 0.02000 = C(68) TO C(69) 
U(IJ) .0, 0.02000 = C(68) TO C(73) 
U(IJ) .0, 0.02000 = C(69) TO C(70) 
U(IJ) .0, 0.02000 = C(70) TO C(71) 
U(IJ) .0, 0.02000 = C(71) TO C(72) 
U(IJ) .0, 0.02000 = C(71) TO C(74) 
U(IJ) .0, 0.02000 = C(72) TO C(73) 
U(IJ) .0, 0.02000 = C(74) TO O(75) 
U(IJ) .0, 0.02000 = O(75) TO C(76) 
U(IJ) .0, 0.02000 = C(76) TO C(77) 
U(IJ) .0, 0.02000 = C(77) TO O(78) 
U(IJ) .0, 0.02000 = O(78) TO C(79) 
U(IJ) .0, 0.02000 = C(79) TO C(80) 
U(IJ) .0, 0.02000 = C(80) TO O(81) 
U(IJ) .0, 0.02000 = O(81) TO C(82) 
U(IJ) .0, 0.02000 = C(82) TO C(83) 
U(IJ) .0, 0.02000 = C(83) TO C(84) 
U(IJ) .0, 0.02000 = C(83) TO C(88) 
U(IJ) .0, 0.02000 = C(84) TO C(85) 
U(IJ) .0, 0.02000 = C(85) TO C(86) 
U(IJ) .0, 0.02000 = C(86) TO C(87) 
U(IJ) .0, 0.02000 = C(86) TO C(89) 
U(IJ) .0, 0.02000 = C(87) TO C(88) 
U(IJ) .0, 0.02000 = C(89) TO N(90) 
U(IJ) .0, 0.02000 = N(90) TO N(91) 
U(IJ) .0, 0.02000 = N(90) TO C(94) 
U(IJ) .0, 0.02000 = N(91) TO N(92) 
U(IJ) .0, 0.02000 = N(92) TO C(93) 
U(IJ) .0, 0.02000 = C(93) TO C(94) 
U(IJ) .0, 0.04000 = C(94) TO I(95) 
U(IJ) .0, 0.02000 = N(101) TO C(102) 
U(IJ) .0, 0.02000 = N(101) TO C(106) 
U(IJ) .0, 0.02000 = N(101) TO C(110) 
U(IJ) .0, 0.02000 = N(101) TO C(114) 
U(IJ) .0, 0.02000 = C(102) TO C(103) 
U(IJ) .0, 0.02000 = C(103) TO C(104) 
U(IJ) .0, 0.04000 = C(104) TO C(105) 
U(IJ) .0, 0.02000 = C(106) TO C(107) 
U(IJ) .0, 0.02000 = C(107) TO C(108) 
U(IJ) .0, 0.04000 = C(108) TO C(109) 
U(IJ) .0, 0.02000 = C(110) TO C(111) 
U(IJ) .0, 0.02000 = C(111) TO C(112) 
U(IJ) .0, 0.04000 = C(112) TO C(113) 
U(IJ) .0, 0.02000 = C(114) TO C(115) 
U(IJ) .0, 0.02000 = C(115) TO C(116) 
U(IJ) .0, 0.04000 = C(116) TO C(117) 
REM   THERMSIM   END (DO NOT REMOVE THIS LINE) 
END                                                                             
;
 
# Reflections are selected by the following conditions :-
# Minimum value of SQRTW        is   0.00
# Minimum value of RATIO        is  -3.00


#==============================================================================
data_2.XB-DEG.NaI.H2O
#==============================================================================
_audit_creation_date        "2022-11-21"
_audit_creation_method 'CRYSTALS_ver_14.61_build_7986 '

_oxford_structure_analysis_title  '7728/004hk21'

_refine_special_details
;
The data were weak and although they indexed reasonably well,
the crystal quality and diffraction were also visibly poor, 
thought to be caused in part by solvent loss.  Despite 
several attempts to obtain better data or to improve the 
integration of these data, the results were still poor.

The structure solved well, but on refinement many of the 
displacement ellipsoids were poorly shaped.  Careful 
examination of the structure suggested that the presence of 
disorder similar to that seen in Compound 3 (repoorted herein),
but the poor quality and weakness of the data, together with 
the extent of the disorder and its low occupancy, meant it 
was not possible to model this effectively.  Competitive 
refinement of the catenane iodine atoms gave a slight 
reduction in the agreement factors and suggested 6% 
occupancy for the minor component of the disorder.

As a result, the best model was obtained by the application 
of thermal similarity and vibrational restraints throughout 
the structure to maintain sensible displacement parameters 
together with a small number of same distance restraints where
necessary.

In addition to the catenane and the sodium iodide, there was
an additional atom coordinated to sodium.  Refinement of the 
occupancy suggested it was an adventitious coordinated water.
One of the hydrogen atoms was clearly visible in the difference 
Fourier map forming a hydrogen bond with a nitrogen atom in 
a triazole in the catenane.  The second hydrogen was not as 
convincingly visible in the difference Fourier map and neither 
refined well.  So both were positioned at geometric positions 
and refined using a riding model.

The diffuse electron density caused by disordered solvent was
treated by taking the discrete Fourier transform of the void 
region as contributions to the calculated structure factors using 
PLATON/SQUEEZE.

Although the data quality and therefore the end result are poor, 
there is little doubt about the connectivity, the interlocked 
nature of the structure, the binding of the sodium ion by the 
polyether, the further coordination by water, and the location 
of the iodide subject to the four halogen-halogen (iodo-iodo)
interactions.
;

loop_ 
  _platon_squeeze_void_nr 
  _platon_squeeze_void_average_x 
  _platon_squeeze_void_average_y 
  _platon_squeeze_void_average_z 
  _platon_squeeze_void_volume 
  _platon_squeeze_void_count_electrons 
  _platon_squeeze_void_content 
   1  0.000  0.000  0.000       839       373 ' ' 
   2  0.500  0.500  0.500       839       376 ' ' 
_platon_squeeze_void_probe_radius                  1.20 
_platon_squeeze_details                           
;
The discrete Fourier transform of the void region were treated as 
contributions to the A and B parts of the calculated structure factors.
; 

_chemical_name_systematic         .
_chemical_melting_point           'not measured'

_cell_length_a                    18.8455(5)
_cell_length_b                    18.1755(5)
_cell_length_c                    24.7474(9)
_cell_angle_alpha                 90
_cell_angle_beta                  95.831(3)
_cell_angle_gamma                 90
_cell_volume                      8432.8(4)
 
_symmetry_cell_setting            'monoclinic' 
_symmetry_space_group_name_H-M    'P 21/n ' 
_symmetry_space_group_name_Hall   '-P2yn' 
loop_
 _symmetry_equiv_pos_as_xyz
 'x,y,z'
 '-x,-y,-z'
 'x+1/2,-y+1/2,z+1/2'
 '-x+1/2,y+1/2,-z+1/2'

loop_
_atom_type_symbol
_atom_type_scat_dispersion_real
_atom_type_scat_dispersion_imag
_atom_type_scat_Cromer_Mann_a1
_atom_type_scat_Cromer_Mann_b1
_atom_type_scat_Cromer_Mann_a2
_atom_type_scat_Cromer_Mann_b2
_atom_type_scat_Cromer_Mann_a3
_atom_type_scat_Cromer_Mann_b3
_atom_type_scat_Cromer_Mann_a4
_atom_type_scat_Cromer_Mann_b4
_atom_type_scat_Cromer_Mann_c
_atom_type_scat_source  
 C       0.0181   0.0091   2.3100  20.8439   1.0200  10.2075   1.5886   0.5687
   0.8650  51.6512   0.2156 'International Tables Vol C 4.2.6.8 and 6.1.1.4'
 H       0.0000   0.0000   0.4930  10.5109   0.3229  26.1257   0.1402   3.1424
   0.0408  57.7998   0.0030 'International Tables Vol C 4.2.6.8 and 6.1.1.4'
 I      -0.3257   6.8362  20.1472   4.3470  18.9949   0.3814   7.5138  27.7660
   2.2735  66.8776   4.0712 'International Tables Vol C 4.2.6.8 and 6.1.1.4'
 Na      0.1353   0.1239   4.7626   3.2850   3.1736   8.8422   1.2674   0.3136
   1.1128 129.4240   0.6760 'International Tables Vol C 4.2.6.8 and 6.1.1.4'
 N       0.0311   0.0180  12.2126   0.0057   3.1322   9.8933   2.0125  28.9975
   1.1663   0.5826 -11.5290 'International Tables Vol C 4.2.6.8 and 6.1.1.4'
 O       0.0492   0.0322   3.0485  13.2771   2.2868   5.7011   1.5463   0.3239
   0.8670  32.9089   0.2508 'International Tables Vol C 4.2.6.8 and 6.1.1.4'
 
 
_cell_formula_units_Z                    4

# Given Formula = C68 H73 I5 N12 Na1 O7 
# Dc =      1.44 Fooo =   3588.00 Mu =    149.42 M =   1827.92
# Found Formula = C68 H74 I5 N12 Na1 O7 
# Dc =      1.44 FOOO =   3592.00 Mu =    149.42 M =   1828.92

_chemical_formula_sum             'C68 H74 I5 N12 Na O7'
_chemical_formula_moiety          'C68 H74 I5 N12 Na O7'
_chemical_compound_source                .
_chemical_formula_weight           1828.92
 
 
_cell_measurement_reflns_used        15353
_cell_measurement_theta_min             3.03
_cell_measurement_theta_max            75.15
_cell_measurement_temperature          150
 
_exptl_crystal_description        'needle' 
_exptl_crystal_colour             'clear_pale_colourless' 
_exptl_crystal_size_min           0.04 
_exptl_crystal_size_mid           0.06 
_exptl_crystal_size_max           0.53

loop_
_exptl_crystal_face_index_h
_exptl_crystal_face_index_k
_exptl_crystal_face_index_l
_exptl_crystal_face_perp_dist
   1    0    0 0.0300
  -1    0    1 0.0200
   1    0   -1 0.0300
   0    0   -1 0.0300
   0    0    1 0.0100
   0   -1    0 0.2500
   0    1    0 0.2800
  -1    0    0 0.0300 
 
_exptl_crystal_density_diffrn     1.440 
_exptl_crystal_density_meas       'not measured' 
_exptl_crystal_density_method     'not measured' 
# Non-dispersive F(000): 
_exptl_crystal_F_000              3592 
_exptl_absorpt_coefficient_mu     14.942 
 
# Sheldrick geometric approximatio 0.41 0.55 
_exptl_absorpt_correction_type    gaussian 
_exptl_absorpt_process_details 
; 
CrysAlisPro 1.171.40.67a (Rigaku Oxford Diffraction, 2019)
Numerical absorption correction based on gaussian integration over
a multifaceted crystal model Empirical absorption correction using 
spherical harmonics, implemented in SCALE3 ABSPACK scaling algorithm. 
; 

_exptl_absorpt_correction_T_min   0.02 
_exptl_absorpt_correction_T_max   0.55 
_diffrn_measurement_device_type   'Oxford Diffraction SuperNova' 
_diffrn_measurement_device        'Area' 
_diffrn_radiation_monochromator   'focussing mirrors' 
_diffrn_radiation_type            'Cu K\a'
_diffrn_radiation_wavelength           1.54184
_diffrn_measurement_method        \w 
 
# If a reference occurs more than once, delete the author 
# and date from subsequent references. 
_computing_data_collection        'SuperNova, (Oxford Diffraction, 2010)' 
_computing_cell_refinement 
; 
 CrysAlisPro (Rigaku Oxford Diffraction, 2017) 
; 
_computing_data_reduction 
; 
 CrysAlisPro (Rigaku Oxford Diffraction, 2017) 
; 
_computing_structure_solution     'Superflip (Palatinus & Chapuis, 2007)' 
_computing_structure_refinement   'CRYSTALS (Betteridge et al., 2003)' 
_computing_publication_material   'CRYSTALS (Betteridge et al., 2003)' 
_computing_molecular_graphics     'CAMERON (Watkin et al., 1996)' 
 
_diffrn_standards_interval_time   . 
_diffrn_standards_interval_count  . 
_diffrn_standards_number          0 
_diffrn_standards_decay_%         . 
 
_diffrn_ambient_temperature        150
_diffrn_reflns_number             60082 
_diffrn_reflns_av_unetI/netI      0.126 
_reflns_number_total              17339 
_diffrn_reflns_av_R_equivalents   0.101 
# Number of reflections with Friedels Law is 17339 
# Theoretical number of reflections is about 35724 
 
 
_diffrn_reflns_theta_min          3.105 
_diffrn_reflns_theta_max          77.152 
_diffrn_measured_fraction_theta_max 0.951 
 
_diffrn_reflns_theta_full         75.666 
_diffrn_measured_fraction_theta_full 0.967 
 
 
_diffrn_reflns_limit_h_min        -23 
_diffrn_reflns_limit_h_max        20 
_diffrn_reflns_limit_k_min        -22 
_diffrn_reflns_limit_k_max        22 
_diffrn_reflns_limit_l_min        -25 
_diffrn_reflns_limit_l_max        30 
_reflns_limit_h_min               -23 
_reflns_limit_h_max               23 
_reflns_limit_k_min               0 
_reflns_limit_k_max               22 
_reflns_limit_l_min               0 
_reflns_limit_l_max               30 
 
_oxford_diffrn_Wilson_B_factor    3.13 
_oxford_diffrn_Wilson_scale       0.63 
 
_atom_sites_solution_primary      other  #heavy,direct,difmap,geom,iterative
# _atom_sites_solution_secondary  difmap
_atom_sites_solution_hydrogens    difmap
 
_refine_diff_density_min          -3.52 
_refine_diff_density_max          5.79 
 
 
# The current dictionary definitions do not cover the 
# situation where the reflections used for refinement were 
# selected by a user-defined sigma threshold 
 
# Explicitly named reflections are ALWAYS excluded from R&wR 
 
# The values actually used during refinement 
# These are labelled "all" for compatibility with PLATON 
_oxford_refine_reflns_threshold_expression       I>-3.0\s(I)
_refine_ls_number_restraints      1149 
_refine_ls_number_parameters      838 
_refine_ls_number_reflns          16973 
_refine_ls_R_factor_ref           0.1736 
_refine_ls_wR_factor_ref          0.4105 
_refine_ls_goodness_of_fit_ref    0.9667 
_refine_ls_shift/su_max           0.0011277 
_refine_ls_shift/su_mean          0.0000470 
 
 
# Computed with I/sigma = -10 
_reflns_number_all                16973 
_refine_ls_R_factor_all           0.1736 
_refine_ls_wR_factor_all          0.4105 
 
# Computed with I/sigma = +2 a la SHELX 
_reflns_threshold_expression                I>2.0\s(I)
_reflns_number_gt                 11825 
_refine_ls_R_factor_gt            0.1474 
_refine_ls_wR_factor_gt           0.3874 
 
 
_refine_ls_structure_factor_coef  Fsqd 
_refine_ls_matrix_type            full
_refine_ls_hydrogen_treatment     constr         #undef, noref, refall,
                                                 # refxyz, refU, constr or mixed
_refine_ls_weighting_scheme       calc 
_refine_ls_weighting_details 
;
 Method= Modified Sheldrick 
 w=1/[\s^2^(F^2^) + ( 0.17P)^2^ +*****P] 
 ,where P=(max(Fo^2^,0) + 2Fc^2^)/3 
;
# Insert your own references if required - in alphabetical order 
_publ_section_references 
; 
Betteridge, P.W., Carruthers, J.R., Cooper, R.I., 
Prout, K. & Watkin, D.J. (2003). J. Appl. Cryst. 36, 1487. 
 
Oxford Diffraction, (2010). Supernova User Manual. 
 
Palatinus, L. & Chapuis, G. (2007). J. Appl. Cryst. 40, 786-790. 
 
Rigaku Oxford Diffraction (2017). CrysAlisPro. 
 
Watkin, D.J., Prout, C.K. & Pearce, L.J. (1996). CAMERON, Chemical 
Crystallography Laboratory, Oxford, UK. 
; 

# Uequiv = arithmetic mean of Ui i.e. Ueqiv = (U1+U2+U3)/3

# Replace last . with number of unfound hydrogen atoms attached to an atom.

# ..._refinement_flags_... 
# . no refinement constraints           S special position constraint on site
# G rigid group refinement of site      R riding atom
# D distance or angle restraint on site T thermal displacement constraints
# U Uiso or Uij restraint (rigid bond)  P partial occupancy constraint


loop_
_atom_site_label
_atom_site_type_symbol
_atom_site_fract_x
_atom_site_fract_y
_atom_site_fract_z
_atom_site_U_iso_or_equiv
_atom_site_occupancy
_atom_site_adp_type
_atom_site_refinement_flags_posn
_atom_site_refinement_flags_adp
_atom_site_refinement_flags_occupancy
_atom_site_disorder_assembly
_atom_site_disorder_group
_atom_site_attached_hydrogens
C1 C 0.2921(7) 0.4424(7) 0.9567(5) 0.0425 1.0000 Uani D U . . . . 
C2 C 0.2699(6) 0.4588(6) 1.0086(4) 0.0524 1.0000 Uani D U . . . . 
C3 C 0.3025(9) 0.5123(9) 1.0427(5) 0.0553 1.0000 Uani D U . . . . 
C4 C 0.3601(6) 0.5538(6) 1.0277(4) 0.0537 1.0000 Uani D U . . . . 
C5 C 0.3846(7) 0.5376(8) 0.9775(5) 0.0476 1.0000 Uani D U . . . . 
C6 C 0.3517(5) 0.4845(5) 0.9433(4) 0.0426 1.0000 Uani D U . . . . 
C7 C 0.3978(10) 0.6083(10) 1.0657(6) 0.0635 1.0000 Uani D U . . . . 
C8 C 0.3396(17) 0.6637(14) 1.0835(13) 0.0756 1.0000 Uani . U . . . . 
C9 C 0.4306(15) 0.5682(17) 1.1175(11) 0.0719 1.0000 Uani . U . . . . 
C10 C 0.4580(18) 0.6515(16) 1.0415(14) 0.0832 1.0000 Uani . U . . . . 
I11 I 0.21932(8) 0.26208(8) 0.98335(7) 0.0485 1.0000 Uani . U . . . . 
C12 C 0.1784(14) 0.3531(13) 1.0171(10) 0.0556 1.0000 Uani . U . . . . 
C13 C 0.2042(9) 0.4220(11) 1.0241(7) 0.0598 1.0000 Uani D U . . . . 
N14 N 0.1543(13) 0.4655(12) 1.0528(10) 0.0734 1.0000 Uani . U . . . . 
N15 N 0.1030(14) 0.4167(13) 1.0625(11) 0.0768 1.0000 Uani . U . . . . 
N16 N 0.1155(13) 0.3559(12) 1.0398(10) 0.0681 1.0000 Uani . U . . . . 
C17 C 0.0613(12) 0.2971(14) 1.0382(11) 0.0666 1.0000 Uani . U . . . . 
C18 C 0.0093(6) 0.2973(11) 0.9892(5) 0.0693 1.0000 Uani D U . . . . 
C19 C -0.0271(9) 0.3604(8) 0.9732(7) 0.0897 1.0000 Uani D U . . . . 
C20 C -0.0755(8) 0.3598(10) 0.9278(8) 0.0996 1.0000 Uani D U . . . . 
C21 C -0.0872(6) 0.2963(13) 0.8982(5) 0.0920 1.0000 Uani D U . . . . 
C22 C -0.0507(8) 0.2333(10) 0.9141(6) 0.0834 1.0000 Uani D U . . . . 
C23 C -0.0023(7) 0.2338(9) 0.9595(7) 0.0767 1.0000 Uani D U . . . . 
C24 C -0.1390(7) 0.2857(10) 0.8473(5) 0.0991 1.0000 Uani D U . . . . 
O25 O -0.1324(6) 0.3411(11) 0.8099(6) 0.0941 1.0000 Uani D U . . . . 
C26 C -0.0718(12) 0.3294(11) 0.7807(11) 0.0926 1.0000 Uani D U . . . . 
C27 C -0.0635(9) 0.3905(13) 0.7417(11) 0.0857 1.0000 Uani D U . . . . 
O28 O 0.0006(7) 0.3802(7) 0.7191(7) 0.0695 1.0000 Uani D U . . . . 
C29 C 0.0132(8) 0.4391(8) 0.6856(7) 0.0700 1.0000 Uani D U . . . . 
C30 C 0.0887(7) 0.4345(7) 0.6722(7) 0.0633 1.0000 Uani D U . . . . 
O31 O 0.1003(7) 0.3689(6) 0.6426(6) 0.0612 1.0000 Uani D U . . . . 
C32 C 0.1591(8) 0.3759(11) 0.6136(5) 0.0664 1.0000 Uani D U . . . . 
C33 C 0.2285(7) 0.3748(14) 0.6511(10) 0.0621 1.0000 Uani D U . . . . 
C34 C 0.2691(15) 0.4404(15) 0.6596(12) 0.0682 1.0000 Uani . U . . . . 
C35 C 0.3276(15) 0.4444(14) 0.6964(11) 0.0641 1.0000 Uani . U . . . . 
C36 C 0.3533(13) 0.3870(12) 0.7231(10) 0.0514 1.0000 Uani . U . . . . 
C37 C 0.3157(14) 0.3204(12) 0.7143(10) 0.0540 1.0000 Uani . U . . . . 
C38 C 0.2598(15) 0.3143(13) 0.6775(11) 0.0591 1.0000 Uani . U . . . . 
C39 C 0.4196(12) 0.3934(13) 0.7641(10) 0.0549 1.0000 Uani . U . . . . 
N40 N 0.4057(9) 0.4346(9) 0.8117(8) 0.0458 1.0000 Uani . U . . . . 
N41 N 0.4161(10) 0.5079(10) 0.8114(9) 0.0526 1.0000 Uani . U . . . . 
N42 N 0.3995(10) 0.5276(9) 0.8592(8) 0.0491 1.0000 Uani . U . . . . 
C43 C 0.3744(9) 0.4760(9) 0.8875(5) 0.0443 1.0000 Uani D U . . . . 
C44 C 0.3761(10) 0.4099(11) 0.8573(9) 0.0418 1.0000 Uani . U . . . . 
I45 I 0.35845(7) 0.29985(7) 0.87476(6) 0.0425 1.0000 Uani . U . . . . 
O50 O 0.1102(9) 0.1889(9) 0.6316(7) 0.0599 1.0000 Uani . U . . . . 
C51 C -0.0365(7) 0.6735(8) 0.7370(6) 0.0561 1.0000 Uani D U . . . . 
C52 C -0.1009(6) 0.7027(7) 0.7106(5) 0.0587 1.0000 Uani D U . . . . 
C53 C -0.1360(7) 0.7624(9) 0.7307(7) 0.0724 1.0000 Uani D U . . . . 
C54 C -0.1071(7) 0.8008(7) 0.7768(6) 0.0743 1.0000 Uani D U . . . . 
C55 C -0.0447(9) 0.7725(9) 0.8045(6) 0.0666 1.0000 Uani D U . . . . 
C56 C -0.0103(6) 0.7117(7) 0.7851(5) 0.0574 1.0000 Uani D U . . . . 
C57 C -0.1451(11) 0.8653(11) 0.7984(9) 0.0835 1.0000 Uani D U . . . . 
C58 C -0.2191(18) 0.875(2) 0.7710(16) 0.0984 1.0000 Uani . U . . . . 
C59 C -0.102(2) 0.930(2) 0.7908(19) 0.1113 1.0000 Uani . U . . . . 
C60 C -0.1490(19) 0.858(2) 0.8596(14) 0.0952 1.0000 Uani . U . . . . 
I61 I 0.00165(8) 0.62430(8) 0.60130(7) 0.0519 1.0000 Uani . U . . . . 
C62 C -0.1023(14) 0.6275(15) 0.6199(12) 0.0645 1.0000 Uani . U . . . . 
C63 C -0.1353(9) 0.6626(11) 0.6622(7) 0.0677 1.0000 Uani D U . . . . 
N64 N -0.2073(12) 0.6509(15) 0.6533(12) 0.0785 1.0000 Uani . U . . . . 
N65 N -0.2198(13) 0.6117(16) 0.6077(12) 0.0839 1.0000 Uani . U . . . . 
N66 N -0.1605(12) 0.5964(14) 0.5886(11) 0.0747 1.0000 Uani . U . . . . 
C67 C -0.1550(16) 0.5475(19) 0.5435(14) 0.0814 1.0000 Uani . U . . . . 
C68 C -0.1336(15) 0.4620(18) 0.5556(13) 0.0735 1.0000 Uani . U . . . . 
C69 C -0.1746(15) 0.4281(17) 0.5870(13) 0.0723 1.0000 Uani . U . . . . 
C70 C -0.1567(15) 0.3534(17) 0.5967(13) 0.0722 1.0000 Uani . U . . . . 
C71 C -0.1003(15) 0.3220(10) 0.5763(8) 0.0724 1.0000 Uani D U . . . . 
C72 C -0.0557(15) 0.3700(18) 0.5429(11) 0.0704 1.0000 Uani . U . . . . 
C73 C -0.0785(17) 0.437(2) 0.5366(12) 0.0783 1.0000 Uani . U . . . . 
C74 C -0.0843(16) 0.2403(9) 0.5841(5) 0.0773 1.0000 Uani D U . . . . 
O75 O -0.0681(10) 0.2229(7) 0.6384(5) 0.0746 1.0000 Uani D U . . . . 
C76 C -0.0732(11) 0.1453(8) 0.6473(6) 0.0769 1.0000 Uani D U . . . . 
C77 C -0.0513(8) 0.1262(11) 0.7055(6) 0.0790 1.0000 Uani D U . . . . 
O78 O 0.0129(7) 0.1616(8) 0.7215(5) 0.0660 1.0000 Uani D U . . . . 
C79 C 0.0419(9) 0.1349(10) 0.7716(5) 0.0712 1.0000 Uani D U . . . . 
C80 C 0.1175(8) 0.1612(7) 0.7813(7) 0.0712 1.0000 Uani D U . . . . 
O81 O 0.1208(9) 0.2402(6) 0.7815(5) 0.0669 1.0000 Uani D U . . . . 
C82 C 0.1239(17) 0.2677(8) 0.8338(5) 0.0719 1.0000 Uani D U . . . . 
C83 C 0.1397(13) 0.3499(8) 0.8353(8) 0.0577 1.0000 Uani D U . . . . 
C84 C 0.1077(14) 0.3928(14) 0.8744(11) 0.0597 1.0000 Uani . U . . . . 
C85 C 0.1298(13) 0.4624(13) 0.8817(10) 0.0547 1.0000 Uani . U . . . . 
C86 C 0.1807(11) 0.4930(13) 0.8529(10) 0.0492 1.0000 Uani . U . . . . 
C87 C 0.2118(12) 0.4494(13) 0.8138(10) 0.0530 1.0000 Uani . U . . . . 
C88 C 0.1868(12) 0.3815(13) 0.8067(10) 0.0547 1.0000 Uani . U . . . . 
C89 C 0.2062(12) 0.5723(13) 0.8633(10) 0.0532 1.0000 Uani . U . . . . 
N90 N 0.1481(11) 0.6236(11) 0.8506(8) 0.0521 1.0000 Uani . U . . . . 
N91 N 0.1147(12) 0.6503(12) 0.8920(8) 0.0602 1.0000 Uani . U . . . . 
N92 N 0.0536(12) 0.6843(10) 0.8719(8) 0.0611 1.0000 Uani . U . . . . 
C93 C 0.0526(9) 0.6801(11) 0.8187(7) 0.0580 1.0000 Uani D U . . . . 
C94 C 0.1110(12) 0.6405(12) 0.8047(9) 0.0483 1.0000 Uani . U . . . . 
I95 I 0.14923(7) 0.62088(7) 0.72958(6) 0.0428 1.0000 Uani . U . . . . 
I1 I 0.30894(8) 0.12349(7) 0.90774(6) 0.0471 1.0000 Uani . . . . . . 
Na1 Na 0.0520(5) 0.2677(5) 0.6850(4) 0.0584 1.0000 Uani . U . . . . 
H11 H 0.2696 0.4056 0.9331 0.0518 1.0000 Uiso R . . . . . 
H31 H 0.2857 0.5193 1.0779 0.0668 1.0000 Uiso R . . . . . 
H51 H 0.4265 0.5619 0.9665 0.0589 1.0000 Uiso R . . . . . 
H81 H 0.3613 0.6993 1.1083 0.0923 1.0000 Uiso R . . . . . 
H82 H 0.3044 0.6374 1.1013 0.0923 1.0000 Uiso R . . . . . 
H83 H 0.3166 0.6883 1.0527 0.0923 1.0000 Uiso R . . . . . 
H91 H 0.4537 0.6009 1.1436 0.0920 1.0000 Uiso R . . . . . 
H92 H 0.3913 0.5451 1.1355 0.0920 1.0000 Uiso R . . . . . 
H93 H 0.4616 0.5301 1.1098 0.0920 1.0000 Uiso R . . . . . 
H101 H 0.4807 0.6850 1.0664 0.0993 1.0000 Uiso R . . . . . 
H102 H 0.4928 0.6179 1.0296 0.0993 1.0000 Uiso R . . . . . 
H103 H 0.4381 0.6782 1.0095 0.0993 1.0000 Uiso R . . . . . 
H171 H 0.0356 0.3031 1.0690 0.0814 1.0000 Uiso R . . . . . 
H172 H 0.0851 0.2516 1.0399 0.0814 1.0000 Uiso R . . . . . 
H191 H -0.0185 0.4051 0.9936 0.1080 1.0000 Uiso R . . . . . 
H201 H -0.1006 0.4041 0.9168 0.1215 1.0000 Uiso R . . . . . 
H221 H -0.0589 0.1897 0.8937 0.1007 1.0000 Uiso R . . . . . 
H231 H 0.0231 0.1907 0.9706 0.0943 1.0000 Uiso R . . . . . 
H241 H -0.1860 0.2830 0.8570 0.1193 1.0000 Uiso R . . . . . 
H242 H -0.1276 0.2384 0.8316 0.1193 1.0000 Uiso R . . . . . 
H261 H -0.0302 0.3278 0.8057 0.1096 1.0000 Uiso R . . . . . 
H262 H -0.0765 0.2841 0.7613 0.1096 1.0000 Uiso R . . . . . 
H271 H -0.0635 0.4371 0.7598 0.1019 1.0000 Uiso R . . . . . 
H272 H -0.1023 0.3898 0.7137 0.1019 1.0000 Uiso R . . . . . 
H291 H 0.0062 0.4848 0.7035 0.0834 1.0000 Uiso R . . . . . 
H292 H -0.0182 0.4376 0.6528 0.0834 1.0000 Uiso R . . . . . 
H301 H 0.1199 0.4340 0.7051 0.0755 1.0000 Uiso R . . . . . 
H302 H 0.0999 0.4757 0.6510 0.0755 1.0000 Uiso R . . . . . 
H321 H 0.1565 0.4202 0.5934 0.0784 1.0000 Uiso R . . . . . 
H322 H 0.1603 0.3353 0.5886 0.0784 1.0000 Uiso R . . . . . 
H341 H 0.2522 0.4843 0.6405 0.0795 1.0000 Uiso R . . . . . 
H351 H 0.3518 0.4915 0.7029 0.0766 1.0000 Uiso R . . . . . 
H371 H 0.3316 0.2787 0.7355 0.0658 1.0000 Uiso R . . . . . 
H381 H 0.2403 0.2658 0.6691 0.0720 1.0000 Uiso R . . . . . 
H391 H 0.4345 0.3446 0.7760 0.0662 1.0000 Uiso R . . . . . 
H392 H 0.4571 0.4157 0.7475 0.0662 1.0000 Uiso R . . . . . 
H511 H -0.0127 0.6326 0.7230 0.0680 1.0000 Uiso R . . . . . 
H531 H -0.1818 0.7772 0.7127 0.0860 1.0000 Uiso R . . . . . 
H551 H -0.0234 0.7959 0.8374 0.0799 1.0000 Uiso R . . . . . 
H581 H -0.2427 0.9154 0.7857 0.1161 1.0000 Uiso R . . . . . 
H582 H -0.2466 0.8310 0.7764 0.1161 1.0000 Uiso R . . . . . 
H583 H -0.2182 0.8818 0.7330 0.1161 1.0000 Uiso R . . . . . 
H591 H -0.1224 0.9770 0.8066 0.1358 1.0000 Uiso R . . . . . 
H592 H -0.0536 0.9297 0.8129 0.1358 1.0000 Uiso R . . . . . 
H593 H -0.0925 0.9443 0.7557 0.1358 1.0000 Uiso R . . . . . 
H601 H -0.1744 0.9008 0.8714 0.1122 1.0000 Uiso R . . . . . 
H602 H -0.1037 0.8565 0.8779 0.1122 1.0000 Uiso R . . . . . 
H603 H -0.1759 0.8159 0.8654 0.1122 1.0000 Uiso R . . . . . 
H671 H -0.2004 0.5486 0.5219 0.0987 1.0000 Uiso R . . . . . 
H672 H -0.1203 0.5688 0.5221 0.0987 1.0000 Uiso R . . . . . 
H691 H -0.2140 0.4527 0.6023 0.0884 1.0000 Uiso R . . . . . 
H701 H -0.1858 0.3244 0.6184 0.0882 1.0000 Uiso R . . . . . 
H721 H -0.0134 0.3539 0.5272 0.0848 1.0000 Uiso R . . . . . 
H731 H -0.0533 0.4694 0.5154 0.0944 1.0000 Uiso R . . . . . 
H741 H -0.1248 0.2121 0.5694 0.0935 1.0000 Uiso R . . . . . 
H742 H -0.0448 0.2278 0.5644 0.0935 1.0000 Uiso R . . . . . 
H761 H -0.1220 0.1300 0.6384 0.0918 1.0000 Uiso R . . . . . 
H762 H -0.0439 0.1194 0.6252 0.0918 1.0000 Uiso R . . . . . 
H771 H -0.0873 0.1417 0.7281 0.0969 1.0000 Uiso R . . . . . 
H772 H -0.0458 0.0739 0.7098 0.0969 1.0000 Uiso R . . . . . 
H791 H 0.0162 0.1532 0.8000 0.0880 1.0000 Uiso R . . . . . 
H792 H 0.0414 0.0828 0.7720 0.0880 1.0000 Uiso R . . . . . 
H801 H 0.1401 0.1434 0.8141 0.0861 1.0000 Uiso R . . . . . 
H802 H 0.1434 0.1442 0.7517 0.0861 1.0000 Uiso R . . . . . 
H821 H 0.1613 0.2433 0.8561 0.0887 1.0000 Uiso R . . . . . 
H822 H 0.0801 0.2594 0.8483 0.0887 1.0000 Uiso R . . . . . 
H841 H 0.0713 0.3711 0.8940 0.0725 1.0000 Uiso R . . . . . 
H851 H 0.1103 0.4922 0.9088 0.0657 1.0000 Uiso R . . . . . 
H871 H 0.2490 0.4683 0.7941 0.0646 1.0000 Uiso R . . . . . 
H881 H 0.2042 0.3523 0.7781 0.0679 1.0000 Uiso R . . . . . 
H891 H 0.2257 0.5781 0.9003 0.0646 1.0000 Uiso R . . . . . 
H892 H 0.2447 0.5832 0.8409 0.0646 1.0000 Uiso R . . . . . 
H501 H 0.1077 0.1367 0.6348 0.0729 1.0000 Uiso R . . . . . 
H502 H 0.1399 0.2089 0.6061 0.0729 1.0000 Uiso R . . . . . 
loop_
_atom_site_aniso_label
_atom_site_aniso_U_11
_atom_site_aniso_U_22
_atom_site_aniso_U_33
_atom_site_aniso_U_23
_atom_site_aniso_U_13
_atom_site_aniso_U_12
C1 0.033(7) 0.030(7) 0.065(7) -0.006(6) 0.007(6) 0.007(5) 
C2 0.052(7) 0.044(7) 0.062(7) -0.008(6) 0.008(6) -0.001(5) 
C3 0.066(9) 0.038(8) 0.060(8) -0.004(6) -0.001(7) 0.003(6) 
C4 0.051(8) 0.041(7) 0.066(7) -0.010(6) -0.009(5) 0.005(5) 
C5 0.049(8) 0.027(7) 0.063(7) -0.002(6) -0.008(6) 0.003(5) 
C6 0.035(6) 0.024(6) 0.069(6) -0.007(5) 0.004(5) 0.005(4) 
C7 0.069(9) 0.046(9) 0.070(7) -0.012(5) -0.020(7) 0.004(5) 
C8 0.096(14) 0.034(11) 0.090(17) -0.016(9) -0.023(11) 0.017(9) 
C9 0.065(14) 0.072(15) 0.072(11) -0.009(9) -0.021(10) 0.020(10) 
C10 0.102(15) 0.047(13) 0.097(16) -0.021(11) -0.009(12) -0.024(10) 
I11 0.0430(7) 0.0388(7) 0.0648(9) -0.0018(6) 0.0103(6) -0.0006(6) 
C12 0.065(8) 0.044(5) 0.061(10) -0.006(7) 0.025(7) -0.004(5) 
C13 0.066(7) 0.045(4) 0.073(9) -0.011(7) 0.026(6) -0.004(5) 
N14 0.082(9) 0.053(6) 0.092(11) -0.024(8) 0.043(8) -0.010(6) 
N15 0.084(9) 0.056(8) 0.098(11) -0.023(8) 0.050(8) -0.010(6) 
N16 0.077(7) 0.052(6) 0.082(9) -0.017(7) 0.042(6) -0.010(5) 
C17 0.070(8) 0.046(8) 0.090(10) -0.003(8) 0.037(6) -0.002(5) 
C18 0.057(8) 0.062(8) 0.095(10) 0.001(7) 0.039(6) -0.004(7) 
C19 0.083(13) 0.078(9) 0.112(13) 0.000(9) 0.026(9) 0.015(9) 
C20 0.091(13) 0.091(10) 0.118(14) 0.001(10) 0.019(9) 0.019(11) 
C21 0.077(11) 0.101(10) 0.103(10) -0.002(8) 0.030(8) 0.015(9) 
C22 0.071(12) 0.091(10) 0.093(12) -0.007(9) 0.029(8) 0.006(9) 
C23 0.063(11) 0.075(9) 0.097(12) -0.009(8) 0.030(7) -0.003(9) 
C24 0.072(11) 0.106(13) 0.121(12) 0.003(9) 0.019(6) 0.008(11) 
O25 0.064(9) 0.098(12) 0.120(11) 0.001(9) 0.008(7) 0.011(9) 
C26 0.067(11) 0.094(13) 0.117(14) -0.007(9) 0.012(8) -0.007(10) 
C27 0.074(10) 0.080(10) 0.104(13) -0.013(9) 0.014(8) 0.023(8) 
O28 0.065(7) 0.060(4) 0.083(8) -0.008(4) 0.001(5) 0.017(4) 
C29 0.072(9) 0.050(5) 0.085(11) -0.012(7) -0.010(7) 0.009(7) 
C30 0.068(8) 0.045(4) 0.072(10) -0.010(6) -0.016(7) -0.003(7) 
O31 0.071(6) 0.044(4) 0.066(6) -0.005(4) -0.001(5) -0.003(4) 
C32 0.079(7) 0.054(9) 0.065(10) 0.002(6) 0.002(4) -0.011(6) 
C33 0.073(6) 0.048(6) 0.066(10) 0.008(7) 0.007(6) -0.012(6) 
C34 0.071(10) 0.049(7) 0.083(12) 0.020(8) 0.002(7) -0.015(7) 
C35 0.068(10) 0.043(7) 0.080(11) 0.012(8) 0.005(7) -0.012(7) 
C36 0.061(8) 0.037(6) 0.058(7) -0.004(6) 0.016(6) -0.000(5) 
C37 0.072(10) 0.032(6) 0.059(10) -0.008(7) 0.013(6) 0.002(6) 
C38 0.071(10) 0.042(6) 0.066(10) 0.002(7) 0.011(7) -0.010(6) 
C39 0.046(8) 0.050(7) 0.072(6) -0.003(5) 0.019(5) 0.003(6) 
N40 0.039(7) 0.035(4) 0.064(5) 0.001(3) 0.006(5) -0.000(5) 
N41 0.051(8) 0.036(4) 0.070(7) 0.007(4) 0.004(7) -0.003(6) 
N42 0.047(8) 0.025(3) 0.075(7) 0.005(4) 0.005(7) 0.005(6) 
C43 0.035(7) 0.029(2) 0.069(6) -0.009(4) 0.006(5) -0.011(6) 
C44 0.036(8) 0.0283(19) 0.061(7) -0.005(3) 0.004(6) -0.003(6) 
I45 0.0408(7) 0.0266(6) 0.0608(8) -0.0052(5) 0.0080(6) 0.0020(5) 
O50 0.061(6) 0.043(5) 0.078(6) -0.000(6) 0.021(6) -0.005(6) 
C51 0.034(7) 0.061(9) 0.077(9) 0.012(6) 0.021(5) 0.003(6) 
C52 0.037(6) 0.060(8) 0.082(8) 0.023(5) 0.021(4) 0.003(5) 
C53 0.058(9) 0.064(10) 0.096(11) 0.023(7) 0.016(7) 0.019(7) 
C54 0.061(9) 0.077(9) 0.088(10) 0.016(6) 0.024(6) 0.030(6) 
C55 0.058(9) 0.071(10) 0.075(10) 0.014(7) 0.028(6) 0.028(7) 
C56 0.050(7) 0.057(8) 0.069(7) 0.013(5) 0.022(4) 0.015(5) 
C57 0.070(10) 0.075(10) 0.110(11) 0.016(7) 0.027(9) 0.035(7) 
C58 0.082(12) 0.087(19) 0.127(19) -0.005(18) 0.010(13) 0.049(10) 
C59 0.111(18) 0.079(10) 0.15(2) 0.007(17) 0.027(19) 0.013(14) 
C60 0.078(17) 0.11(2) 0.106(11) -0.007(12) 0.028(12) 0.035(16) 
I61 0.0503(8) 0.0441(8) 0.0618(9) 0.0085(7) 0.0075(7) -0.0093(6) 
C62 0.049(3) 0.059(10) 0.086(9) 0.017(7) 0.010(5) -0.010(7) 
C63 0.042(4) 0.070(9) 0.091(8) 0.020(6) 0.008(4) 0.005(7) 
N64 0.046(4) 0.083(11) 0.108(11) 0.020(8) 0.013(6) -0.010(8) 
N65 0.049(3) 0.093(12) 0.109(11) 0.017(8) 0.006(7) -0.011(8) 
N66 0.049(3) 0.074(8) 0.100(9) 0.016(6) 0.000(6) -0.007(7) 
C67 0.058(9) 0.087(8) 0.097(11) 0.009(7) -0.001(8) -0.020(7) 
C68 0.053(9) 0.084(7) 0.082(11) -0.004(7) 0.000(7) -0.019(7) 
C69 0.053(10) 0.070(8) 0.093(13) -0.008(9) 0.008(8) -0.015(7) 
C70 0.051(9) 0.071(8) 0.095(13) -0.012(9) 0.006(8) -0.013(7) 
C71 0.054(9) 0.082(8) 0.080(10) -0.016(6) 0.002(7) -0.009(6) 
C72 0.061(10) 0.097(9) 0.051(10) -0.022(9) -0.002(7) -0.014(7) 
C73 0.075(11) 0.095(8) 0.066(11) -0.011(9) 0.013(8) -0.016(8) 
C74 0.063(9) 0.082(8) 0.085(7) -0.024(8) 0.000(6) -0.003(8) 
O75 0.056(4) 0.080(6) 0.089(7) -0.013(5) 0.009(5) -0.008(5) 
C76 0.056(9) 0.079(7) 0.099(9) -0.019(7) 0.019(7) -0.014(7) 
C77 0.070(9) 0.072(9) 0.099(9) -0.010(7) 0.028(7) -0.017(7) 
O78 0.067(6) 0.057(4) 0.077(6) -0.006(4) 0.024(4) -0.008(4) 
C79 0.091(9) 0.042(8) 0.083(9) -0.004(6) 0.022(7) 0.002(7) 
C80 0.086(9) 0.042(5) 0.085(9) 0.000(4) 0.007(7) 0.013(8) 
O81 0.082(7) 0.042(5) 0.075(4) 0.001(4) 0.000(5) 0.006(5) 
C82 0.089(12) 0.048(6) 0.075(5) -0.001(6) -0.005(7) 0.005(8) 
C83 0.055(9) 0.047(6) 0.070(9) -0.002(5) 0.001(6) 0.012(6) 
C84 0.056(10) 0.051(6) 0.074(11) 0.001(7) 0.013(7) 0.007(7) 
C85 0.052(9) 0.050(6) 0.064(10) -0.001(7) 0.015(7) 0.010(7) 
C86 0.038(8) 0.047(5) 0.064(9) -0.003(6) 0.009(6) 0.014(5) 
C87 0.041(8) 0.052(7) 0.067(10) -0.004(7) 0.010(7) 0.017(6) 
C88 0.049(9) 0.045(6) 0.070(10) -0.001(6) 0.005(7) 0.024(6) 
C89 0.047(8) 0.048(6) 0.065(8) -0.001(6) 0.008(6) 0.010(4) 
N90 0.057(6) 0.047(6) 0.054(2) -0.001(6) 0.013(5) 0.016(5) 
N91 0.066(9) 0.062(9) 0.056(3) 0.006(7) 0.021(5) 0.023(7) 
N92 0.083(9) 0.041(8) 0.063(4) 0.013(7) 0.026(5) 0.034(7) 
C93 0.061(7) 0.053(9) 0.062(4) 0.006(7) 0.018(4) 0.022(6) 
C94 0.050(7) 0.041(8) 0.056(2) 0.004(7) 0.015(4) 0.010(6) 
I95 0.0458(7) 0.0301(6) 0.0542(8) 0.0019(5) 0.0137(6) -0.0028(5) 
I1 0.0508(8) 0.0325(6) 0.0589(9) -0.0051(6) 0.0110(6) 0.0032(6) 
Na1 0.056(4) 0.047(3) 0.072(4) -0.004(3) 0.006(3) 0.001(3) 

_refine_ls_extinction_method 
    'None'
_oxford_refine_ls_scale 1.330(12) 
loop_
 _geom_bond_atom_site_label_1
 _geom_bond_site_symmetry_1
 _geom_bond_atom_site_label_2
 _geom_bond_site_symmetry_2
 _geom_bond_distance
 _geom_bond_publ_flag
C1 . C2 . 1.421(5)    yes
C1 . C6 . 1.426(5)    yes
C1 . H11 . 0.958    no
Na1 . O28 . 2.450(15)    yes
Na1 . O31 . 2.348(16)    yes
Na1 . O50 . 2.301(19)    yes
Na1 . O75 . 2.565(18)    yes
Na1 . O78 . 2.282(14)    yes
Na1 . O81 . 2.646(16)    yes
C2 . C3 . 1.389(6)    yes
C2 . C13 . 1.492(7)    yes
C3 . C4 . 1.403(5)    yes
C3 . H31 . 0.965    no
C4 . C5 . 1.399(5)    yes
C4 . C7 . 1.496(7)    yes
C5 . C6 . 1.388(5)    yes
C5 . H51 . 0.968    no
C6 . C43 . 1.494(7)    yes
C7 . C8 . 1.58(3)    yes
C7 . C9 . 1.55(3)    yes
C7 . C10 . 1.55(3)    yes
C8 . H81 . 0.957    no
C8 . H82 . 0.959    no
C8 . H83 . 0.948    no
C9 . H91 . 0.952    no
C9 . H92 . 0.996    no
C9 . H93 . 0.937    no
C10 . H101 . 0.938    no
C10 . H102 . 0.964    no
C10 . H103 . 0.970    no
I11 . C12 . 2.04(2)    yes
C12 . C13 . 1.35(3)    yes
C12 . N16 . 1.36(3)    yes
C13 . N14 . 1.47(3)    yes
N14 . N15 . 1.35(3)    yes
N15 . N16 . 1.27(3)    yes
N16 . C17 . 1.48(3)    yes
C17 . C18 . 1.48(3)    yes
C17 . H171 . 0.950    no
C17 . H172 . 0.940    no
C18 . C19 . 1.374(3)    yes
C18 . C23 . 1.373(3)    yes
C19 . C20 . 1.374(3)    yes
C19 . H191 . 0.961    no
C20 . C21 . 1.373(3)    yes
C20 . H201 . 0.959    no
C21 . C22 . 1.373(3)    yes
C21 . C24 . 1.525(7)    yes
C22 . C23 . 1.374(3)    yes
C22 . H221 . 0.942    no
C23 . H231 . 0.944    no
C24 . O25 . 1.382(6)    yes
C24 . H241 . 0.942    no
C24 . H242 . 0.977    no
O25 . C26 . 1.427(7)    yes
C26 . C27 . 1.491(7)    yes
C26 . H261 . 0.949    no
C26 . H262 . 0.953    no
C27 . O28 . 1.394(7)    yes
C27 . H271 . 0.958    no
C27 . H272 . 0.955    no
O28 . C29 . 1.390(7)    yes
C29 . C30 . 1.495(7)    yes
C29 . H291 . 0.956    no
C29 . H292 . 0.955    no
C30 . O31 . 1.428(7)    yes
C30 . H301 . 0.953    no
C30 . H302 . 0.952    no
O31 . C32 . 1.386(7)    yes
C32 . C33 . 1.524(7)    yes
C32 . H321 . 0.947    no
C32 . H322 . 0.966    no
C33 . C34 . 1.42(3)    yes
C33 . C38 . 1.38(3)    yes
C34 . C35 . 1.36(4)    yes
C34 . H341 . 0.965    no
C35 . C36 . 1.30(3)    yes
C35 . H351 . 0.976    no
C36 . C37 . 1.41(3)    yes
C36 . C39 . 1.53(3)    yes
C37 . C38 . 1.32(4)    yes
C37 . H371 . 0.952    no
C38 . H381 . 0.970    no
C39 . N40 . 1.44(3)    yes
C39 . H391 . 0.966    no
C39 . H392 . 0.945    no
N40 . N41 . 1.35(2)    yes
N40 . C44 . 1.38(3)    yes
N41 . N42 . 1.30(3)    yes
N42 . C43 . 1.29(2)    yes
C43 . C44 . 1.42(2)    yes
C44 . I45 . 2.080(19)    yes
O50 . H501 . 0.952    no
O50 . H502 . 0.957    no
C51 . C52 . 1.422(5)    yes
C51 . C56 . 1.422(6)    yes
C51 . H511 . 0.952    no
C52 . C53 . 1.389(6)    yes
C52 . C63 . 1.494(7)    yes
C53 . C54 . 1.399(6)    yes
C53 . H531 . 0.967    no
C54 . C55 . 1.399(5)    yes
C54 . C57 . 1.500(7)    yes
C55 . C56 . 1.390(6)    yes
C55 . H551 . 0.969    no
C56 . C93 . 1.492(7)    yes
C57 . C58 . 1.50(4)    yes
C57 . C59 . 1.46(5)    yes
C57 . C60 . 1.53(4)    yes
C58 . H581 . 0.955    no
C58 . H582 . 0.964    no
C58 . H583 . 0.950    no
C59 . H591 . 1.032    no
C59 . H592 . 1.009    no
C59 . H593 . 0.940    no
C60 . H601 . 0.971    no
C60 . H602 . 0.926    no
C60 . H603 . 0.940    no
I61 . C62 . 2.06(3)    yes
C62 . C63 . 1.42(3)    yes
C62 . N66 . 1.40(4)    yes
C63 . N64 . 1.37(3)    yes
N64 . N65 . 1.34(4)    yes
N65 . N66 . 1.29(3)    yes
N66 . C67 . 1.44(4)    yes
C67 . C68 . 1.62(5)    yes
C67 . H671 . 0.961    no
C67 . H672 . 0.964    no
C68 . C69 . 1.30(4)    yes
C68 . C73 . 1.27(4)    yes
C69 . C70 . 1.41(4)    yes
C69 . H691 . 0.974    no
C70 . C71 . 1.35(4)    yes
C70 . H701 . 0.963    no
C71 . C72 . 1.51(4)    yes
C71 . C74 . 1.523(7)    yes
C72 . C73 . 1.29(4)    yes
C72 . H721 . 0.966    no
C73 . H731 . 0.954    no
C74 . O75 . 1.384(7)    yes
C74 . H741 . 0.961    no
C74 . H742 . 0.958    no
O75 . C76 . 1.433(7)    yes
C76 . C77 . 1.497(7)    yes
C76 . H761 . 0.965    no
C76 . H762 . 0.942    no
C77 . O78 . 1.393(7)    yes
C77 . H771 . 0.963    no
C77 . H772 . 0.961    no
O78 . C79 . 1.392(7)    yes
C79 . C80 . 1.498(7)    yes
C79 . H791 . 0.952    no
C79 . H792 . 0.947    no
C80 . O81 . 1.436(7)    yes
C80 . H801 . 0.936    no
C80 . H802 . 0.970    no
O81 . C82 . 1.384(7)    yes
C82 . C83 . 1.523(7)    yes
C82 . H821 . 0.959    no
C82 . H822 . 0.944    no
C83 . C84 . 1.42(3)    yes
C83 . C88 . 1.32(3)    yes
C84 . C85 . 1.34(3)    yes
C84 . H841 . 0.964    no
C85 . C86 . 1.37(3)    yes
C85 . H851 . 0.964    no
C86 . C87 . 1.42(3)    yes
C86 . C89 . 1.53(3)    yes
C87 . C88 . 1.33(3)    yes
C87 . H871 . 0.958    no
C88 . H881 . 0.966    no
C89 . N90 . 1.45(3)    yes
C89 . H891 . 0.958    no
C89 . H892 . 0.977    no
N90 . N91 . 1.34(3)    yes
N90 . C94 . 1.31(3)    yes
N91 . N92 . 1.36(3)    yes
N92 . C93 . 1.32(3)    yes
C93 . C94 . 1.39(2)    yes
C94 . I95 . 2.09(2)    yes
loop_
 _geom_angle_atom_site_label_1
 _geom_angle_site_symmetry_1
 _geom_angle_atom_site_label_2
 _geom_angle_site_symmetry_2
 _geom_angle_atom_site_label_3
 _geom_angle_site_symmetry_3
 _geom_angle
 _geom_angle_publ_flag
C2 . C1 . C6 . 114.14(6)    yes
C2 . C1 . H11 . 123.0    no
C6 . C1 . H11 . 122.9    no
O28 . Na1 . O31 . 71.6(4)    yes
O28 . Na1 . O50 . 161.0(7)    yes
O31 . Na1 . O50 . 90.1(6)    yes
O28 . Na1 . O75 . 93.3(6)    yes
O31 . Na1 . O75 . 114.3(6)    yes
O50 . Na1 . O75 . 89.7(6)    yes
O28 . Na1 . O78 . 114.5(6)    yes
O31 . Na1 . O78 . 173.9(7)    yes
O50 . Na1 . O78 . 83.9(7)    yes
O75 . Na1 . O78 . 66.7(5)    yes
O28 . Na1 . O81 . 91.2(6)    yes
O31 . Na1 . O81 . 112.0(6)    yes
O50 . Na1 . O81 . 100.5(7)    yes
O75 . Na1 . O81 . 132.4(6)    yes
O78 . Na1 . O81 . 68.4(5)    yes
C1 . C2 . C3 . 122.93(6)    yes
C1 . C2 . C13 . 117.80(7)    yes
C3 . C2 . C13 . 118.98(7)    yes
C2 . C3 . C4 . 121.43(6)    yes
C2 . C3 . H31 . 118.3    no
C4 . C3 . H31 . 120.2    no
C3 . C4 . C5 . 117.10(6)    yes
C3 . C4 . C7 . 121.34(7)    yes
C5 . C4 . C7 . 121.34(7)    yes
C4 . C5 . C6 . 121.43(6)    yes
C4 . C5 . H51 . 120.3    no
C6 . C5 . H51 . 118.2    no
C1 . C6 . C5 . 122.93(6)    yes
C1 . C6 . C43 . 117.80(7)    yes
C5 . C6 . C43 . 118.97(7)    yes
C4 . C7 . C8 . 107.3(14)    yes
C4 . C7 . C9 . 109.4(15)    yes
C8 . C7 . C9 . 107.5(18)    yes
C4 . C7 . C10 . 114.3(12)    yes
C8 . C7 . C10 . 110(2)    yes
C9 . C7 . C10 . 108(2)    yes
C7 . C8 . H81 . 110.3    no
C7 . C8 . H82 . 110.0    no
H81 . C8 . H82 . 108.1    no
C7 . C8 . H83 . 110.5    no
H81 . C8 . H83 . 109.1    no
H82 . C8 . H83 . 108.9    no
C7 . C9 . H91 . 112.6    no
C7 . C9 . H92 . 108.4    no
H91 . C9 . H92 . 105.6    no
C7 . C9 . H93 . 112.6    no
H91 . C9 . H93 . 110.5    no
H92 . C9 . H93 . 106.7    no
C7 . C10 . H101 . 112.2    no
C7 . C10 . H102 . 110.2    no
H101 . C10 . H102 . 109.3    no
C7 . C10 . H103 . 109.4    no
H101 . C10 . H103 . 108.9    no
H102 . C10 . H103 . 106.7    no
I11 . C12 . C13 . 131.3(17)    yes
I11 . C12 . N16 . 125.4(17)    yes
C13 . C12 . N16 . 103.3(19)    yes
C2 . C13 . C12 . 132.9(15)    yes
C2 . C13 . N14 . 118.2(13)    yes
C12 . C13 . N14 . 108.9(15)    yes
C13 . N14 . N15 . 103.7(17)    yes
N14 . N15 . N16 . 108.9(20)    yes
C12 . N16 . N15 . 115(2)    yes
C12 . N16 . C17 . 126.2(19)    yes
N15 . N16 . C17 . 119(2)    yes
N16 . C17 . C18 . 114.8(19)    yes
N16 . C17 . H171 . 107.6    no
C18 . C17 . H171 . 108.0    no
N16 . C17 . H172 . 108.0    no
C18 . C17 . H172 . 108.1    no
H171 . C17 . H172 . 110.3    no
C17 . C18 . C19 . 120.5(17)    yes
C17 . C18 . C23 . 119.5(17)    yes
C19 . C18 . C23 . 120.00(4)    yes
C18 . C19 . C20 . 120.00(4)    yes
C18 . C19 . H191 . 120.2    no
C20 . C19 . H191 . 119.8    no
C19 . C20 . C21 . 120.00(4)    yes
C19 . C20 . H201 . 119.6    no
C21 . C20 . H201 . 120.4    no
C20 . C21 . C22 . 120.00(4)    yes
C20 . C21 . C24 . 127.0(15)    yes
C22 . C21 . C24 . 113.0(15)    yes
C21 . C22 . C23 . 120.00(4)    yes
C21 . C22 . H221 . 119.8    no
C23 . C22 . H221 . 120.2    no
C22 . C23 . C18 . 120.00(4)    yes
C22 . C23 . H231 . 120.4    no
C18 . C23 . H231 . 119.6    no
C21 . C24 . O25 . 111.51(7)    yes
C21 . C24 . H241 . 109.6    no
O25 . C24 . H241 . 111.1    no
C21 . C24 . H242 . 107.0    no
O25 . C24 . H242 . 109.7    no
H241 . C24 . H242 . 107.9    no
C24 . O25 . C26 . 111.21(7)    yes
O25 . C26 . C27 . 111.09(7)    yes
O25 . C26 . H261 . 109.0    no
C27 . C26 . H261 . 108.1    no
O25 . C26 . H262 . 110.3    no
C27 . C26 . H262 . 109.1    no
H261 . C26 . H262 . 109.2    no
C26 . C27 . O28 . 108.21(7)    yes
C26 . C27 . H271 . 110.5    no
O28 . C27 . H271 . 110.3    no
C26 . C27 . H272 . 109.7    no
O28 . C27 . H272 . 109.8    no
H271 . C27 . H272 . 108.4    no
Na1 . O28 . C27 . 129.7(13)    yes
Na1 . O28 . C29 . 109.9(8)    yes
C27 . O28 . C29 . 110.10(7)    yes
O28 . C29 . C30 . 108.21(7)    yes
O28 . C29 . H291 . 110.5    no
C30 . C29 . H291 . 109.4    no
O28 . C29 . H292 . 110.8    no
C30 . C29 . H292 . 109.4    no
H291 . C29 . H292 . 108.5    no
C29 . C30 . O31 . 111.09(7)    yes
C29 . C30 . H301 . 109.3    no
O31 . C30 . H301 . 108.5    no
C29 . C30 . H302 . 110.3    no
O31 . C30 . H302 . 108.6    no
H301 . C30 . H302 . 109.0    no
Na1 . O31 . C30 . 109.7(9)    yes
Na1 . O31 . C32 . 132.1(7)    yes
C30 . O31 . C32 . 111.21(7)    yes
O31 . C32 . C33 . 111.51(7)    yes
O31 . C32 . H321 . 110.4    no
C33 . C32 . H321 . 109.1    no
O31 . C32 . H322 . 109.5    no
C33 . C32 . H322 . 107.8    no
H321 . C32 . H322 . 108.4    no
C32 . C33 . C34 . 120(2)    yes
C32 . C33 . C38 . 127(2)    yes
C34 . C33 . C38 . 113.6(19)    yes
C33 . C34 . C35 . 122(2)    yes
C33 . C34 . H341 . 118.4    no
C35 . C34 . H341 . 119.3    no
C34 . C35 . C36 . 122(2)    yes
C34 . C35 . H351 . 119.4    no
C36 . C35 . H351 . 118.5    no
C35 . C36 . C37 . 117(2)    yes
C35 . C36 . C39 . 121(2)    yes
C37 . C36 . C39 . 122(2)    yes
C36 . C37 . C38 . 122(2)    yes
C36 . C37 . H371 . 118.2    no
C38 . C37 . H371 . 119.8    no
C33 . C38 . C37 . 122(2)    yes
C33 . C38 . H381 . 119.3    no
C37 . C38 . H381 . 118.6    no
C36 . C39 . N40 . 112.2(18)    yes
C36 . C39 . H391 . 108.9    no
N40 . C39 . H391 . 107.5    no
C36 . C39 . H392 . 109.9    no
N40 . C39 . H392 . 109.7    no
H391 . C39 . H392 . 108.6    no
C39 . N40 . N41 . 118.1(19)    yes
C39 . N40 . C44 . 128.2(18)    yes
N41 . N40 . C44 . 113.3(18)    yes
N40 . N41 . N42 . 102.7(17)    yes
N41 . N42 . C43 . 115.3(16)    yes
C6 . C43 . N42 . 125.6(12)    yes
C6 . C43 . C44 . 126.9(12)    yes
N42 . C43 . C44 . 107.5(14)    yes
C43 . C44 . N40 . 100.8(15)    yes
C43 . C44 . I45 . 133.8(15)    yes
N40 . C44 . I45 . 124.6(14)    yes
Na1 . O50 . H501 . 122.8    no
Na1 . O50 . H502 . 119.1    no
H501 . O50 . H502 . 118.0    no
C52 . C51 . C56 . 114.12(6)    yes
C52 . C51 . H511 . 122.5    no
C56 . C51 . H511 . 123.4    no
C51 . C52 . C53 . 122.92(7)    yes
C51 . C52 . C63 . 117.81(7)    yes
C53 . C52 . C63 . 119.00(7)    yes
C52 . C53 . C54 . 121.38(6)    yes
C52 . C53 . H531 . 119.2    no
C54 . C53 . H531 . 119.4    no
C53 . C54 . C55 . 117.06(7)    yes
C53 . C54 . C57 . 121.35(7)    yes
C55 . C54 . C57 . 121.35(7)    yes
C54 . C55 . C56 . 121.39(6)    yes
C54 . C55 . H551 . 120.4    no
C56 . C55 . H551 . 118.2    no
C51 . C56 . C55 . 122.92(6)    yes
C51 . C56 . C93 . 117.80(7)    yes
C55 . C56 . C93 . 118.99(7)    yes
C54 . C57 . C58 . 112.5(15)    yes
C54 . C57 . C59 . 107(2)    yes
C58 . C57 . C59 . 111(3)    yes
C54 . C57 . C60 . 111.1(16)    yes
C58 . C57 . C60 . 109(3)    yes
C59 . C57 . C60 . 106(3)    yes
C57 . C58 . H581 . 111.3    no
C57 . C58 . H582 . 109.4    no
H581 . C58 . H582 . 107.9    no
C57 . C58 . H583 . 110.7    no
H581 . C58 . H583 . 109.1    no
H582 . C58 . H583 . 108.3    no
C57 . C59 . H591 . 112.3    no
C57 . C59 . H592 . 114.1    no
H591 . C59 . H592 . 98.9    no
C57 . C59 . H593 . 119.8    no
H591 . C59 . H593 . 103.7    no
H592 . C59 . H593 . 105.5    no
C57 . C60 . H601 . 107.8    no
C57 . C60 . H602 . 110.7    no
H601 . C60 . H602 . 109.7    no
C57 . C60 . H603 . 107.6    no
H601 . C60 . H603 . 108.5    no
H602 . C60 . H603 . 112.4    no
I61 . C62 . C63 . 132.5(19)    yes
I61 . C62 . N66 . 125(2)    yes
C63 . C62 . N66 . 102(2)    yes
C52 . C63 . C62 . 128.5(15)    yes
C52 . C63 . N64 . 123.2(17)    yes
C62 . C63 . N64 . 108.3(19)    yes
C63 . N64 . N65 . 108(2)    yes
N64 . N65 . N66 . 110(2)    yes
C62 . N66 . N65 . 112(3)    yes
C62 . N66 . C67 . 124(2)    yes
N65 . N66 . C67 . 123(3)    yes
N66 . C67 . C68 . 119(3)    yes
N66 . C67 . H671 . 106.7    no
C68 . C67 . H671 . 108.3    no
N66 . C67 . H672 . 106.5    no
C68 . C67 . H672 . 108.4    no
H671 . C67 . H672 . 107.4    no
C67 . C68 . C69 . 114(3)    yes
C67 . C68 . C73 . 119(3)    yes
C69 . C68 . C73 . 127(4)    yes
C68 . C69 . C70 . 114(3)    yes
C68 . C69 . H691 . 122.3    no
C70 . C69 . H691 . 123.6    no
C69 . C70 . C71 . 122(3)    yes
C69 . C70 . H701 . 118.7    no
C71 . C70 . H701 . 119.5    no
C70 . C71 . C72 . 118(2)    yes
C70 . C71 . C74 . 121(2)    yes
C72 . C71 . C74 . 121(2)    yes
C71 . C72 . C73 . 114(3)    yes
C71 . C72 . H721 . 124.8    no
C73 . C72 . H721 . 120.9    no
C72 . C73 . C68 . 125(3)    yes
C72 . C73 . H731 . 118.5    no
C68 . C73 . H731 . 116.5    no
C71 . C74 . O75 . 111.50(7)    yes
C71 . C74 . H741 . 109.5    no
O75 . C74 . H741 . 109.6    no
C71 . C74 . H742 . 108.7    no
O75 . C74 . H742 . 109.6    no
H741 . C74 . H742 . 107.9    no
C74 . O75 . Na1 . 117.5(14)    yes
C74 . O75 . C76 . 111.22(7)    yes
Na1 . O75 . C76 . 108.3(10)    yes
O75 . C76 . C77 . 111.09(7)    yes
O75 . C76 . H761 . 109.1    no
C77 . C76 . H761 . 108.4    no
O75 . C76 . H762 . 110.5    no
C77 . C76 . H762 . 108.8    no
H761 . C76 . H762 . 108.9    no
C76 . C77 . O78 . 108.20(7)    yes
C76 . C77 . H771 . 110.4    no
O78 . C77 . H771 . 110.0    no
C76 . C77 . H772 . 110.6    no
O78 . C77 . H772 . 110.1    no
H771 . C77 . H772 . 107.5    no
Na1 . O78 . C77 . 125.8(7)    yes
Na1 . O78 . C79 . 122.2(7)    yes
C77 . O78 . C79 . 110.12(7)    yes
O78 . C79 . C80 . 108.20(7)    yes
O78 . C79 . H791 . 110.6    no
C80 . C79 . H791 . 108.5    no
O78 . C79 . H792 . 110.7    no
C80 . C79 . H792 . 109.2    no
H791 . C79 . H792 . 109.5    no
C79 . C80 . O81 . 111.10(7)    yes
C79 . C80 . H801 . 111.7    no
O81 . C80 . H801 . 109.1    no
C79 . C80 . H802 . 108.7    no
O81 . C80 . H802 . 107.2    no
H801 . C80 . H802 . 108.9    no
C80 . O81 . Na1 . 99.7(6)    yes
C80 . O81 . C82 . 111.21(7)    yes
Na1 . O81 . C82 . 138.2(14)    yes
O81 . C82 . C83 . 111.51(7)    yes
O81 . C82 . H821 . 109.3    no
C83 . C82 . H821 . 107.9    no
O81 . C82 . H822 . 110.0    no
C83 . C82 . H822 . 108.9    no
H821 . C82 . H822 . 109.2    no
C82 . C83 . C84 . 117.3(18)    yes
C82 . C83 . C88 . 123.6(17)    yes
C84 . C83 . C88 . 118.7(18)    yes
C83 . C84 . C85 . 118(2)    yes
C83 . C84 . H841 . 119.4    no
C85 . C84 . H841 . 123.0    no
C84 . C85 . C86 . 123(2)    yes
C84 . C85 . H851 . 119.4    no
C86 . C85 . H851 . 118.0    no
C85 . C86 . C87 . 119(2)    yes
C85 . C86 . C89 . 121(2)    yes
C87 . C86 . C89 . 120(2)    yes
C86 . C87 . C88 . 116(2)    yes
C86 . C87 . H871 . 121.5    no
C88 . C87 . H871 . 122.2    no
C87 . C88 . C83 . 125(2)    yes
C87 . C88 . H881 . 117.8    no
C83 . C88 . H881 . 116.7    no
C86 . C89 . N90 . 110.6(19)    yes
C86 . C89 . H891 . 110.3    no
N90 . C89 . H891 . 110.2    no
C86 . C89 . H892 . 109.5    no
N90 . C89 . H892 . 109.6    no
H891 . C89 . H892 . 106.6    no
C89 . N90 . N91 . 118.0(19)    yes
C89 . N90 . C94 . 131.5(19)    yes
N91 . N90 . C94 . 109.1(19)    yes
N90 . N91 . N92 . 109.3(19)    yes
N91 . N92 . C93 . 105.4(16)    yes
C56 . C93 . N92 . 117.7(13)    yes
C56 . C93 . C94 . 131.7(14)    yes
N92 . C93 . C94 . 110.4(15)    yes
C93 . C94 . N90 . 105.7(18)    yes
C93 . C94 . I95 . 131.6(16)    yes
N90 . C94 . I95 . 122.1(16)    yes
loop_
 _geom_hbond_atom_site_label_D
 _geom_hbond_site_symmetry_D
 _geom_hbond_atom_site_label_H
 _geom_hbond_site_symmetry_H
 _geom_hbond_atom_site_label_A
 _geom_hbond_site_symmetry_A
 _geom_hbond_angle_DHA
 _geom_hbond_distance_DH
 _geom_hbond_distance_HA
 _geom_hbond_distance_DA
 _geom_hbond_publ_flag
C17 . H171 . N92 2_567 165 0.95 2.35 3.28(3)    yes
O50 . H501 . N42 4_546 179 0.95 1.99 2.95(3)    yes


_iucr_refine_instructions_details
;
#
# Punched on 23/11/22 at 17:19:12
#
#LIST     12                                                                    
BLOCK SCALE X'S  U'S 
RIDE C   (   1,X'S) H   (  11,X'S) 
RIDE C   (   3,X'S) H   (  31,X'S) 
RIDE C   (   5,X'S) H   (  51,X'S) 
RIDE C   (   8,X'S) H   (  81,X'S) H   (  82,X'S) H   (  83,X'S) 
RIDE C   (   9,X'S) H   (  91,X'S) H   (  92,X'S) H   (  93,X'S) 
RIDE C   (  10,X'S) H   ( 101,X'S) H   ( 102,X'S) H   ( 103,X'S) 
RIDE C   (  17,X'S) H   ( 171,X'S) H   ( 172,X'S) 
RIDE C   (  19,X'S) H   ( 191,X'S) 
RIDE C   (  20,X'S) H   ( 201,X'S) 
RIDE C   (  22,X'S) H   ( 221,X'S) 
RIDE C   (  23,X'S) H   ( 231,X'S) 
RIDE C   (  24,X'S) H   ( 241,X'S) H   ( 242,X'S) 
RIDE C   (  26,X'S) H   ( 261,X'S) H   ( 262,X'S) 
RIDE C   (  27,X'S) H   ( 271,X'S) H   ( 272,X'S) 
RIDE C   (  29,X'S) H   ( 291,X'S) H   ( 292,X'S) 
RIDE C   (  30,X'S) H   ( 301,X'S) H   ( 302,X'S) 
RIDE C   (  32,X'S) H   ( 321,X'S) H   ( 322,X'S) 
RIDE C   (  34,X'S) H   ( 341,X'S) 
RIDE C   (  35,X'S) H   ( 351,X'S) 
RIDE C   (  37,X'S) H   ( 371,X'S) 
RIDE C   (  38,X'S) H   ( 381,X'S) 
RIDE C   (  39,X'S) H   ( 391,X'S) H   ( 392,X'S) 
RIDE O   (  50,X'S) H   ( 501,X'S) H   ( 502,X'S) 
RIDE C   (  51,X'S) H   ( 511,X'S) 
RIDE C   (  53,X'S) H   ( 531,X'S) 
RIDE C   (  55,X'S) H   ( 551,X'S) 
RIDE C   (  58,X'S) H   ( 581,X'S) H   ( 582,X'S) H   ( 583,X'S) 
RIDE C   (  59,X'S) H   ( 591,X'S) H   ( 592,X'S) H   ( 593,X'S) 
RIDE C   (  60,X'S) H   ( 601,X'S) H   ( 602,X'S) H   ( 603,X'S) 
RIDE C   (  67,X'S) H   ( 671,X'S) H   ( 672,X'S) 
RIDE C   (  69,X'S) H   ( 691,X'S) 
RIDE C   (  70,X'S) H   ( 701,X'S) 
RIDE C   (  72,X'S) H   ( 721,X'S) 
RIDE C   (  73,X'S) H   ( 731,X'S) 
RIDE C   (  74,X'S) H   ( 741,X'S) H   ( 742,X'S) 
RIDE C   (  76,X'S) H   ( 761,X'S) H   ( 762,X'S) 
RIDE C   (  77,X'S) H   ( 771,X'S) H   ( 772,X'S) 
RIDE C   (  79,X'S) H   ( 791,X'S) H   ( 792,X'S) 
RIDE C   (  80,X'S) H   ( 801,X'S) H   ( 802,X'S) 
RIDE C   (  82,X'S) H   ( 821,X'S) H   ( 822,X'S) 
RIDE C   (  84,X'S) H   ( 841,X'S) 
RIDE C   (  85,X'S) H   ( 851,X'S) 
RIDE C   (  87,X'S) H   ( 871,X'S) 
RIDE C   (  88,X'S) H   ( 881,X'S) 
RIDE C   (  89,X'S) H   ( 891,X'S) H   ( 892,X'S) 
END                                                                             
#
# Punched on 23/11/22 at 17:19:12
#
#LIST     16                                                                    
REM   HREST   START (DO NOT REMOVE THIS LINE) 
REM   HREST   END (DO NOT REMOVE THIS LINE) 
PLANAR C(17) C(18) C(19) C(20) C(21) C(22) C(23) C(24) 
SAME C(18) C(19) C(20) C(21) C(22) C(23) AND 
CONT C(18) C(19) C(20) C(21) C(22) C(23) AND 
CONT C(19) C(20) C(21) C(22) C(23) C(18) AND 
CONT C(20) C(21) C(22) C(23) C(18) C(19) AND 
CONT C(21) C(22) C(23) C(18) C(19) C(20) AND 
CONT C(22) C(23) C(18) C(19) C(20) C(21) 
SAME C(1) C(2) C(3) C(4) C(5) C(6) C(13) C(7) C(43) AND 
CONT C(1) C(6) C(5) C(4) C(3) C(2) C(43) C(7) C(13) AND 
CONT C(51) C(52) C(53) C(54) C(55) C(56) C(63) C(57) C(93) AND 
CONT C(51) C(56) C(55) C(54) C(53) C(52) C(93) C(57) C(63) 
SAME C(21) C(24) O(25) C(26) C(27) O(28) C(29) C(30) O(31) C(32) C(33) AND 
CONT C(33) C(32) O(31) C(30) C(29) O(28) C(27) C(26) O(25) C(24) C(21) AND 
CONT C(71) C(74) O(75) C(76) C(77) O(78) C(79) C(80) O(81) C(82) C(83) AND 
CONT C(83) C(82) O(81) C(80) C(79) O(78) C(77) C(76) O(75) C(74) C(71) 
REM   DELU   START (DO NOT REMOVE THIS LINE) 
VIBR .0, 0.00100 = C(1) TO C(2) 
VIBR .0, 0.00100 = C(1) TO C(6) 
VIBR .0, 0.00200 = C(6) TO C(2) 
VIBR .0, 0.00100 = NA(1) TO O(28) 
VIBR .0, 0.00100 = NA(1) TO O(31) 
VIBR .0, 0.00100 = NA(1) TO O(50) 
VIBR .0, 0.00100 = NA(1) TO O(75) 
VIBR .0, 0.00100 = NA(1) TO O(78) 
VIBR .0, 0.00100 = NA(1) TO O(81) 
VIBR .0, 0.00200 = O(31) TO O(28) 
VIBR .0, 0.00200 = O(50) TO O(28) 
VIBR .0, 0.00200 = O(50) TO O(31) 
VIBR .0, 0.00200 = O(75) TO O(28) 
VIBR .0, 0.00200 = O(75) TO O(31) 
VIBR .0, 0.00200 = O(75) TO O(50) 
VIBR .0, 0.00200 = O(78) TO O(28) 
VIBR .0, 0.00200 = O(78) TO O(31) 
VIBR .0, 0.00200 = O(78) TO O(50) 
VIBR .0, 0.00200 = O(78) TO O(75) 
VIBR .0, 0.00200 = O(81) TO O(28) 
VIBR .0, 0.00200 = O(81) TO O(31) 
VIBR .0, 0.00200 = O(81) TO O(50) 
VIBR .0, 0.00200 = O(81) TO O(75) 
VIBR .0, 0.00200 = O(81) TO O(78) 
VIBR .0, 0.00100 = C(2) TO C(3) 
VIBR .0, 0.00100 = C(2) TO C(13) 
VIBR .0, 0.00200 = C(3) TO C(1) 
VIBR .0, 0.00200 = C(13) TO C(1) 
VIBR .0, 0.00200 = C(13) TO C(3) 
VIBR .0, 0.00100 = C(3) TO C(4) 
VIBR .0, 0.00200 = C(4) TO C(2) 
VIBR .0, 0.00100 = C(4) TO C(5) 
VIBR .0, 0.00100 = C(4) TO C(7) 
VIBR .0, 0.00200 = C(5) TO C(3) 
VIBR .0, 0.00200 = C(7) TO C(3) 
VIBR .0, 0.00200 = C(7) TO C(5) 
VIBR .0, 0.00100 = C(5) TO C(6) 
VIBR .0, 0.00200 = C(6) TO C(4) 
VIBR .0, 0.00100 = C(6) TO C(43) 
VIBR .0, 0.00200 = C(5) TO C(1) 
VIBR .0, 0.00200 = C(43) TO C(1) 
VIBR .0, 0.00200 = C(43) TO C(5) 
VIBR .0, 0.00100 = C(7) TO C(8) 
VIBR .0, 0.00100 = C(7) TO C(9) 
VIBR .0, 0.00100 = C(7) TO C(10) 
VIBR .0, 0.00200 = C(8) TO C(4) 
VIBR .0, 0.00200 = C(9) TO C(4) 
VIBR .0, 0.00200 = C(9) TO C(8) 
VIBR .0, 0.00200 = C(10) TO C(4) 
VIBR .0, 0.00200 = C(10) TO C(8) 
VIBR .0, 0.00200 = C(10) TO C(9) 
VIBR .0, 0.00100 = I(11) TO C(12) 
VIBR .0, 0.00100 = C(12) TO C(13) 
VIBR .0, 0.00100 = C(12) TO N(16) 
VIBR .0, 0.00200 = C(13) TO I(11) 
VIBR .0, 0.00200 = N(16) TO I(11) 
VIBR .0, 0.00200 = N(16) TO C(13) 
VIBR .0, 0.00100 = C(13) TO N(14) 
VIBR .0, 0.00200 = C(12) TO C(2) 
VIBR .0, 0.00200 = N(14) TO C(2) 
VIBR .0, 0.00200 = N(14) TO C(12) 
VIBR .0, 0.00100 = N(14) TO N(15) 
VIBR .0, 0.00200 = N(15) TO C(13) 
VIBR .0, 0.00100 = N(15) TO N(16) 
VIBR .0, 0.00200 = N(16) TO N(14) 
VIBR .0, 0.00100 = N(16) TO C(17) 
VIBR .0, 0.00200 = N(15) TO C(12) 
VIBR .0, 0.00200 = C(17) TO C(12) 
VIBR .0, 0.00200 = C(17) TO N(15) 
VIBR .0, 0.00100 = C(17) TO C(18) 
VIBR .0, 0.00200 = C(18) TO N(16) 
VIBR .0, 0.00100 = C(18) TO C(19) 
VIBR .0, 0.00100 = C(18) TO C(23) 
VIBR .0, 0.00200 = C(19) TO C(17) 
VIBR .0, 0.00200 = C(23) TO C(17) 
VIBR .0, 0.00200 = C(23) TO C(19) 
VIBR .0, 0.00100 = C(19) TO C(20) 
VIBR .0, 0.00200 = C(20) TO C(18) 
VIBR .0, 0.00100 = C(20) TO C(21) 
VIBR .0, 0.00200 = C(21) TO C(19) 
VIBR .0, 0.00100 = C(21) TO C(22) 
VIBR .0, 0.00100 = C(21) TO C(24) 
VIBR .0, 0.00200 = C(22) TO C(20) 
VIBR .0, 0.00200 = C(24) TO C(20) 
VIBR .0, 0.00200 = C(24) TO C(22) 
VIBR .0, 0.00100 = C(22) TO C(23) 
VIBR .0, 0.00200 = C(23) TO C(21) 
VIBR .0, 0.00200 = C(18) TO C(22) 
VIBR .0, 0.00100 = C(24) TO O(25) 
VIBR .0, 0.00200 = O(25) TO C(21) 
VIBR .0, 0.00100 = O(25) TO C(26) 
VIBR .0, 0.00200 = C(26) TO C(24) 
VIBR .0, 0.00100 = C(26) TO C(27) 
VIBR .0, 0.00200 = C(27) TO O(25) 
VIBR .0, 0.00100 = C(27) TO O(28) 
VIBR .0, 0.00200 = O(28) TO C(26) 
VIBR .0, 0.00100 = O(28) TO C(29) 
VIBR .0, 0.00200 = NA(1) TO C(27) 
VIBR .0, 0.00200 = C(29) TO C(27) 
VIBR .0, 0.00200 = C(29) TO NA(1) 
VIBR .0, 0.00100 = C(29) TO C(30) 
VIBR .0, 0.00200 = C(30) TO O(28) 
VIBR .0, 0.00100 = C(30) TO O(31) 
VIBR .0, 0.00200 = O(31) TO C(29) 
VIBR .0, 0.00100 = O(31) TO C(32) 
VIBR .0, 0.00200 = C(30) TO NA(1) 
VIBR .0, 0.00200 = C(32) TO NA(1) 
VIBR .0, 0.00200 = C(32) TO C(30) 
VIBR .0, 0.00100 = C(32) TO C(33) 
VIBR .0, 0.00200 = C(33) TO O(31) 
VIBR .0, 0.00100 = C(33) TO C(34) 
VIBR .0, 0.00100 = C(33) TO C(38) 
VIBR .0, 0.00200 = C(34) TO C(32) 
VIBR .0, 0.00200 = C(38) TO C(32) 
VIBR .0, 0.00200 = C(38) TO C(34) 
VIBR .0, 0.00100 = C(34) TO C(35) 
VIBR .0, 0.00200 = C(35) TO C(33) 
VIBR .0, 0.00100 = C(35) TO C(36) 
VIBR .0, 0.00200 = C(36) TO C(34) 
VIBR .0, 0.00100 = C(36) TO C(37) 
VIBR .0, 0.00100 = C(36) TO C(39) 
VIBR .0, 0.00200 = C(37) TO C(35) 
VIBR .0, 0.00200 = C(39) TO C(35) 
VIBR .0, 0.00200 = C(39) TO C(37) 
VIBR .0, 0.00100 = C(37) TO C(38) 
VIBR .0, 0.00200 = C(38) TO C(36) 
VIBR .0, 0.00200 = C(37) TO C(33) 
VIBR .0, 0.00100 = C(39) TO N(40) 
VIBR .0, 0.00200 = N(40) TO C(36) 
VIBR .0, 0.00100 = N(40) TO N(41) 
VIBR .0, 0.00100 = N(40) TO C(44) 
VIBR .0, 0.00200 = N(41) TO C(39) 
VIBR .0, 0.00200 = C(44) TO C(39) 
VIBR .0, 0.00200 = C(44) TO N(41) 
VIBR .0, 0.00100 = N(41) TO N(42) 
VIBR .0, 0.00200 = N(42) TO N(40) 
VIBR .0, 0.00100 = N(42) TO C(43) 
VIBR .0, 0.00200 = C(43) TO N(41) 
VIBR .0, 0.00100 = C(43) TO C(44) 
VIBR .0, 0.00200 = N(42) TO C(6) 
VIBR .0, 0.00200 = C(44) TO C(6) 
VIBR .0, 0.00200 = C(44) TO N(42) 
VIBR .0, 0.00100 = C(44) TO I(45) 
VIBR .0, 0.00200 = N(40) TO C(43) 
VIBR .0, 0.00200 = I(45) TO C(43) 
VIBR .0, 0.00200 = I(45) TO N(40) 
VIBR .0, 0.00100 = C(51) TO C(52) 
VIBR .0, 0.00100 = C(51) TO C(56) 
VIBR .0, 0.00200 = C(56) TO C(52) 
VIBR .0, 0.00100 = C(52) TO C(53) 
VIBR .0, 0.00100 = C(52) TO C(63) 
VIBR .0, 0.00200 = C(53) TO C(51) 
VIBR .0, 0.00200 = C(63) TO C(51) 
VIBR .0, 0.00200 = C(63) TO C(53) 
VIBR .0, 0.00100 = C(53) TO C(54) 
VIBR .0, 0.00200 = C(54) TO C(52) 
VIBR .0, 0.00100 = C(54) TO C(55) 
VIBR .0, 0.00100 = C(54) TO C(57) 
VIBR .0, 0.00200 = C(55) TO C(53) 
VIBR .0, 0.00200 = C(57) TO C(53) 
VIBR .0, 0.00200 = C(57) TO C(55) 
VIBR .0, 0.00100 = C(55) TO C(56) 
VIBR .0, 0.00200 = C(56) TO C(54) 
VIBR .0, 0.00100 = C(56) TO C(93) 
VIBR .0, 0.00200 = C(55) TO C(51) 
VIBR .0, 0.00200 = C(93) TO C(51) 
VIBR .0, 0.00200 = C(93) TO C(55) 
VIBR .0, 0.00100 = C(57) TO C(58) 
VIBR .0, 0.00100 = C(57) TO C(59) 
VIBR .0, 0.00100 = C(57) TO C(60) 
VIBR .0, 0.00200 = C(58) TO C(54) 
VIBR .0, 0.00200 = C(59) TO C(54) 
VIBR .0, 0.00200 = C(59) TO C(58) 
VIBR .0, 0.00200 = C(60) TO C(54) 
VIBR .0, 0.00200 = C(60) TO C(58) 
VIBR .0, 0.00200 = C(60) TO C(59) 
VIBR .0, 0.00100 = I(61) TO C(62) 
VIBR .0, 0.00100 = C(62) TO C(63) 
VIBR .0, 0.00100 = C(62) TO N(66) 
VIBR .0, 0.00200 = C(63) TO I(61) 
VIBR .0, 0.00200 = N(66) TO I(61) 
VIBR .0, 0.00200 = N(66) TO C(63) 
VIBR .0, 0.00100 = C(63) TO N(64) 
VIBR .0, 0.00200 = C(62) TO C(52) 
VIBR .0, 0.00200 = N(64) TO C(52) 
VIBR .0, 0.00200 = N(64) TO C(62) 
VIBR .0, 0.00100 = N(64) TO N(65) 
VIBR .0, 0.00200 = N(65) TO C(63) 
VIBR .0, 0.00100 = N(65) TO N(66) 
VIBR .0, 0.00200 = N(66) TO N(64) 
VIBR .0, 0.00100 = N(66) TO C(67) 
VIBR .0, 0.00200 = N(65) TO C(62) 
VIBR .0, 0.00200 = C(67) TO C(62) 
VIBR .0, 0.00200 = C(67) TO N(65) 
VIBR .0, 0.00100 = C(67) TO C(68) 
VIBR .0, 0.00200 = C(68) TO N(66) 
VIBR .0, 0.00100 = C(68) TO C(69) 
VIBR .0, 0.00100 = C(68) TO C(73) 
VIBR .0, 0.00200 = C(69) TO C(67) 
VIBR .0, 0.00200 = C(73) TO C(67) 
VIBR .0, 0.00200 = C(73) TO C(69) 
VIBR .0, 0.00100 = C(69) TO C(70) 
VIBR .0, 0.00200 = C(70) TO C(68) 
VIBR .0, 0.00100 = C(70) TO C(71) 
VIBR .0, 0.00200 = C(71) TO C(69) 
VIBR .0, 0.00100 = C(71) TO C(72) 
VIBR .0, 0.00100 = C(71) TO C(74) 
VIBR .0, 0.00200 = C(72) TO C(70) 
VIBR .0, 0.00200 = C(74) TO C(70) 
VIBR .0, 0.00200 = C(74) TO C(72) 
VIBR .0, 0.00100 = C(72) TO C(73) 
VIBR .0, 0.00200 = C(73) TO C(71) 
VIBR .0, 0.00200 = C(68) TO C(72) 
VIBR .0, 0.00100 = C(74) TO O(75) 
VIBR .0, 0.00200 = O(75) TO C(71) 
VIBR .0, 0.00100 = O(75) TO C(76) 
VIBR .0, 0.00200 = NA(1) TO C(74) 
VIBR .0, 0.00200 = C(76) TO C(74) 
VIBR .0, 0.00200 = C(76) TO NA(1) 
VIBR .0, 0.00100 = C(76) TO C(77) 
VIBR .0, 0.00200 = C(77) TO O(75) 
VIBR .0, 0.00100 = C(77) TO O(78) 
VIBR .0, 0.00200 = O(78) TO C(76) 
VIBR .0, 0.00100 = O(78) TO C(79) 
VIBR .0, 0.00200 = C(77) TO NA(1) 
VIBR .0, 0.00200 = C(79) TO NA(1) 
VIBR .0, 0.00200 = C(79) TO C(77) 
VIBR .0, 0.00100 = C(79) TO C(80) 
VIBR .0, 0.00200 = C(80) TO O(78) 
VIBR .0, 0.00100 = C(80) TO O(81) 
VIBR .0, 0.00200 = O(81) TO C(79) 
VIBR .0, 0.00100 = O(81) TO C(82) 
VIBR .0, 0.00200 = NA(1) TO C(80) 
VIBR .0, 0.00200 = C(82) TO C(80) 
VIBR .0, 0.00200 = C(82) TO NA(1) 
VIBR .0, 0.00100 = C(82) TO C(83) 
VIBR .0, 0.00200 = C(83) TO O(81) 
VIBR .0, 0.00100 = C(83) TO C(84) 
VIBR .0, 0.00100 = C(83) TO C(88) 
VIBR .0, 0.00200 = C(84) TO C(82) 
VIBR .0, 0.00200 = C(88) TO C(82) 
VIBR .0, 0.00200 = C(88) TO C(84) 
VIBR .0, 0.00100 = C(84) TO C(85) 
VIBR .0, 0.00200 = C(85) TO C(83) 
VIBR .0, 0.00100 = C(85) TO C(86) 
VIBR .0, 0.00200 = C(86) TO C(84) 
VIBR .0, 0.00100 = C(86) TO C(87) 
VIBR .0, 0.00100 = C(86) TO C(89) 
VIBR .0, 0.00200 = C(87) TO C(85) 
VIBR .0, 0.00200 = C(89) TO C(85) 
VIBR .0, 0.00200 = C(89) TO C(87) 
VIBR .0, 0.00100 = C(87) TO C(88) 
VIBR .0, 0.00200 = C(88) TO C(86) 
VIBR .0, 0.00200 = C(83) TO C(87) 
VIBR .0, 0.00100 = C(89) TO N(90) 
VIBR .0, 0.00200 = N(90) TO C(86) 
VIBR .0, 0.00100 = N(90) TO N(91) 
VIBR .0, 0.00100 = N(90) TO C(94) 
VIBR .0, 0.00200 = N(91) TO C(89) 
VIBR .0, 0.00200 = C(94) TO C(89) 
VIBR .0, 0.00200 = C(94) TO N(91) 
VIBR .0, 0.00100 = N(91) TO N(92) 
VIBR .0, 0.00200 = N(92) TO N(90) 
VIBR .0, 0.00100 = N(92) TO C(93) 
VIBR .0, 0.00200 = C(93) TO N(91) 
VIBR .0, 0.00100 = C(93) TO C(94) 
VIBR .0, 0.00200 = N(92) TO C(56) 
VIBR .0, 0.00200 = C(94) TO C(56) 
VIBR .0, 0.00200 = C(94) TO N(92) 
VIBR .0, 0.00100 = C(94) TO I(95) 
VIBR .0, 0.00200 = N(90) TO C(93) 
VIBR .0, 0.00200 = I(95) TO C(93) 
VIBR .0, 0.00200 = I(95) TO N(90) 
REM   DELU   END (DO NOT REMOVE THIS LINE) 
REM   THERMSIM   START (DO NOT REMOVE THIS LINE) 
U(IJ) .0, 0.02000 = C(1) TO C(2) 
U(IJ) .0, 0.02000 = C(1) TO C(6) 
U(IJ) .0, 0.02000 = NA(1) TO O(28) 
U(IJ) .0, 0.02000 = NA(1) TO O(31) 
U(IJ) .0, 0.04000 = NA(1) TO O(50) 
U(IJ) .0, 0.02000 = NA(1) TO O(75) 
U(IJ) .0, 0.02000 = NA(1) TO O(78) 
U(IJ) .0, 0.02000 = NA(1) TO O(81) 
U(IJ) .0, 0.02000 = C(2) TO C(3) 
U(IJ) .0, 0.02000 = C(2) TO C(13) 
U(IJ) .0, 0.02000 = C(3) TO C(4) 
U(IJ) .0, 0.02000 = C(4) TO C(5) 
U(IJ) .0, 0.02000 = C(4) TO C(7) 
U(IJ) .0, 0.02000 = C(5) TO C(6) 
U(IJ) .0, 0.02000 = C(6) TO C(43) 
U(IJ) .0, 0.04000 = C(7) TO C(8) 
U(IJ) .0, 0.04000 = C(7) TO C(9) 
U(IJ) .0, 0.04000 = C(7) TO C(10) 
U(IJ) .0, 0.04000 = I(11) TO C(12) 
U(IJ) .0, 0.02000 = C(12) TO C(13) 
U(IJ) .0, 0.02000 = C(12) TO N(16) 
U(IJ) .0, 0.02000 = C(13) TO N(14) 
U(IJ) .0, 0.02000 = N(14) TO N(15) 
U(IJ) .0, 0.02000 = N(15) TO N(16) 
U(IJ) .0, 0.02000 = N(16) TO C(17) 
U(IJ) .0, 0.02000 = C(17) TO C(18) 
U(IJ) .0, 0.02000 = C(18) TO C(19) 
U(IJ) .0, 0.02000 = C(18) TO C(23) 
U(IJ) .0, 0.02000 = C(19) TO C(20) 
U(IJ) .0, 0.02000 = C(20) TO C(21) 
U(IJ) .0, 0.02000 = C(21) TO C(22) 
U(IJ) .0, 0.02000 = C(21) TO C(24) 
U(IJ) .0, 0.02000 = C(22) TO C(23) 
U(IJ) .0, 0.02000 = C(24) TO O(25) 
U(IJ) .0, 0.02000 = O(25) TO C(26) 
U(IJ) .0, 0.02000 = C(26) TO C(27) 
U(IJ) .0, 0.02000 = C(27) TO O(28) 
U(IJ) .0, 0.02000 = O(28) TO C(29) 
U(IJ) .0, 0.02000 = C(29) TO C(30) 
U(IJ) .0, 0.02000 = C(30) TO O(31) 
U(IJ) .0, 0.02000 = O(31) TO C(32) 
U(IJ) .0, 0.02000 = C(32) TO C(33) 
U(IJ) .0, 0.02000 = C(33) TO C(34) 
U(IJ) .0, 0.02000 = C(33) TO C(38) 
U(IJ) .0, 0.02000 = C(34) TO C(35) 
U(IJ) .0, 0.02000 = C(35) TO C(36) 
U(IJ) .0, 0.02000 = C(36) TO C(37) 
U(IJ) .0, 0.02000 = C(36) TO C(39) 
U(IJ) .0, 0.02000 = C(37) TO C(38) 
U(IJ) .0, 0.02000 = C(39) TO N(40) 
U(IJ) .0, 0.02000 = N(40) TO N(41) 
U(IJ) .0, 0.02000 = N(40) TO C(44) 
U(IJ) .0, 0.02000 = N(41) TO N(42) 
U(IJ) .0, 0.02000 = N(42) TO C(43) 
U(IJ) .0, 0.02000 = C(43) TO C(44) 
U(IJ) .0, 0.04000 = C(44) TO I(45) 
U(IJ) .0, 0.02000 = C(51) TO C(52) 
U(IJ) .0, 0.02000 = C(51) TO C(56) 
U(IJ) .0, 0.02000 = C(52) TO C(53) 
U(IJ) .0, 0.02000 = C(52) TO C(63) 
U(IJ) .0, 0.02000 = C(53) TO C(54) 
U(IJ) .0, 0.02000 = C(54) TO C(55) 
U(IJ) .0, 0.02000 = C(54) TO C(57) 
U(IJ) .0, 0.02000 = C(55) TO C(56) 
U(IJ) .0, 0.02000 = C(56) TO C(93) 
U(IJ) .0, 0.04000 = C(57) TO C(58) 
U(IJ) .0, 0.04000 = C(57) TO C(59) 
U(IJ) .0, 0.04000 = C(57) TO C(60) 
U(IJ) .0, 0.04000 = I(61) TO C(62) 
U(IJ) .0, 0.02000 = C(62) TO C(63) 
U(IJ) .0, 0.02000 = C(62) TO N(66) 
U(IJ) .0, 0.02000 = C(63) TO N(64) 
U(IJ) .0, 0.02000 = N(64) TO N(65) 
U(IJ) .0, 0.02000 = N(65) TO N(66) 
U(IJ) .0, 0.02000 = N(66) TO C(67) 
U(IJ) .0, 0.02000 = C(67) TO C(68) 
U(IJ) .0, 0.02000 = C(68) TO C(69) 
U(IJ) .0, 0.02000 = C(68) TO C(73) 
U(IJ) .0, 0.02000 = C(69) TO C(70) 
U(IJ) .0, 0.02000 = C(70) TO C(71) 
U(IJ) .0, 0.02000 = C(71) TO C(72) 
U(IJ) .0, 0.02000 = C(71) TO C(74) 
U(IJ) .0, 0.02000 = C(72) TO C(73) 
U(IJ) .0, 0.02000 = C(74) TO O(75) 
U(IJ) .0, 0.02000 = O(75) TO C(76) 
U(IJ) .0, 0.02000 = C(76) TO C(77) 
U(IJ) .0, 0.02000 = C(77) TO O(78) 
U(IJ) .0, 0.02000 = O(78) TO C(79) 
U(IJ) .0, 0.02000 = C(79) TO C(80) 
U(IJ) .0, 0.02000 = C(80) TO O(81) 
U(IJ) .0, 0.02000 = O(81) TO C(82) 
U(IJ) .0, 0.02000 = C(82) TO C(83) 
U(IJ) .0, 0.02000 = C(83) TO C(84) 
U(IJ) .0, 0.02000 = C(83) TO C(88) 
U(IJ) .0, 0.02000 = C(84) TO C(85) 
U(IJ) .0, 0.02000 = C(85) TO C(86) 
U(IJ) .0, 0.02000 = C(86) TO C(87) 
U(IJ) .0, 0.02000 = C(86) TO C(89) 
U(IJ) .0, 0.02000 = C(87) TO C(88) 
U(IJ) .0, 0.02000 = C(89) TO N(90) 
U(IJ) .0, 0.02000 = N(90) TO N(91) 
U(IJ) .0, 0.02000 = N(90) TO C(94) 
U(IJ) .0, 0.02000 = N(91) TO N(92) 
U(IJ) .0, 0.02000 = N(92) TO C(93) 
U(IJ) .0, 0.02000 = C(93) TO C(94) 
U(IJ) .0, 0.04000 = C(94) TO I(95) 
REM   THERMSIM   END (DO NOT REMOVE THIS LINE) 
END                                                                             
;
 
# Reflections are selected by the following conditions :-
# Minimum value of SQRTW        is   0.00
# Minimum value of RATIO        is  -3.00


#==============================================================================
data_2.XB-TEG.NaI 
#==============================================================================
_audit_creation_date        "2022-11-23"
_audit_creation_method 'CRYSTALS_ver_14.61_build_7986 '

_oxford_structure_analysis_title  '7726/115hk21'

_refine_special_details
;
On inspection of the raw frame data, the crystal was found
to twinned by a 180\% rotation around the [0 0 1] reciprocal 
lattice direction (c-axis).  The data were processed taking 
this into account, but the best refinement came from including
data from only one component and omitting the small number 
of poorly fitting low angle reflections.

In addition, the structure exhibited very poorly shaped 
displacement ellipsoids in one component of the catenane 
believed to be caused by disorder.  A split-site model was 
used (60:40 ratio), but due to the close proximity of the two 
components same distance, planarity, thermal similarity and 
vibrational restraints were required to maintain a sensible 
geometry and reasonable displacement parameters.  This 
improved the agreement factors, but although it couldn't
reasonably be modelled, the shape of the displacement 
ellipsoids suggested that the disorder stretched beyond 
region modelled.

In addition to the catenane and the sodium iodide, there 
was also diffuse electron density thought to be partially
occupied, disordered solvent.  This was treated by taking 
the discrete Fourier transform of the void region as 
contributions to the calculated structure factors using 
PLATON/SQUEEZE.

The resultant structure is of low quality, but supports the 
conclusions reported in the manuscript.
;

loop_ 
  _platon_squeeze_void_nr 
  _platon_squeeze_void_average_x 
  _platon_squeeze_void_average_y 
  _platon_squeeze_void_average_z 
  _platon_squeeze_void_volume 
  _platon_squeeze_void_count_electrons 
  _platon_squeeze_void_content 
   1  0.000  0.000  0.000       756       215 ' ' 
   2  0.000  0.500  0.500       756       215 ' ' 
_platon_squeeze_void_probe_radius                  1.20 
_platon_squeeze_details                           
;
The discrete Fourier transform of the void region were treated as 
contributions to the A and B parts of the calculated structure factors.
; 

_chemical_name_systematic         .
_chemical_melting_point           'not measured'

_cell_length_a                    12.8306(2)
_cell_length_b                    26.6737(4)
_cell_length_c                    26.0769(4)
_cell_angle_alpha                 90
_cell_angle_beta                  96.7556(15)
_cell_angle_gamma                 90
_cell_volume                      8862.6(2)
 
_symmetry_cell_setting            'monoclinic' 
_symmetry_space_group_name_H-M    'P 1 21/c 1 ' 
_symmetry_space_group_name_Hall   '-P 2ybc' 
loop_
 _symmetry_equiv_pos_as_xyz
 'x,y,z'
 '-x,-y,-z'
 '-x,y+1/2,-z+1/2'
 'x,-y+1/2,z+1/2'

loop_
_atom_type_symbol
_atom_type_scat_dispersion_real
_atom_type_scat_dispersion_imag
_atom_type_scat_Cromer_Mann_a1
_atom_type_scat_Cromer_Mann_b1
_atom_type_scat_Cromer_Mann_a2
_atom_type_scat_Cromer_Mann_b2
_atom_type_scat_Cromer_Mann_a3
_atom_type_scat_Cromer_Mann_b3
_atom_type_scat_Cromer_Mann_a4
_atom_type_scat_Cromer_Mann_b4
_atom_type_scat_Cromer_Mann_c
_atom_type_scat_source  
 C       0.0181   0.0091   2.3100  20.8439   1.0200  10.2075   1.5886   0.5687
   0.8650  51.6512   0.2156 'International Tables Vol C 4.2.6.8 and 6.1.1.4'
 H       0.0000   0.0000   0.4930  10.5109   0.3229  26.1257   0.1402   3.1424
   0.0408  57.7998   0.0030 'International Tables Vol C 4.2.6.8 and 6.1.1.4'
 I      -0.3257   6.8362  20.1472   4.3470  18.9949   0.3814   7.5138  27.7660
   2.2735  66.8776   4.0712 'International Tables Vol C 4.2.6.8 and 6.1.1.4'
 Na      0.1353   0.1239   4.7626   3.2850   3.1736   8.8422   1.2674   0.3136
   1.1128 129.4240   0.6760 'International Tables Vol C 4.2.6.8 and 6.1.1.4'
 N       0.0311   0.0180  12.2126   0.0057   3.1322   9.8933   2.0125  28.9975
   1.1663   0.5826 -11.5290 'International Tables Vol C 4.2.6.8 and 6.1.1.4'
 O       0.0492   0.0322   3.0485  13.2771   2.2868   5.7011   1.5463   0.3239
   0.8670  32.9089   0.2508 'International Tables Vol C 4.2.6.8 and 6.1.1.4'
 
 
_cell_formula_units_Z                    4

# Given Formula = C72 H80 I5 N12 Na1 O8 
# Dc =      1.42 Fooo =   3744.00 Mu =    142.47 M =   1899.02
# Found Formula = C72 H80 I5.00 N12.00 Na1 O8.00 
# Dc =      1.42 FOOO =   3744.00 Mu =    142.47 M =   1899.01

_chemical_formula_sum             'C72 H80 I5 N12 Na O8'
_chemical_formula_moiety          'C72 H80 I5 N12 Na O8'
_chemical_compound_source                .
_chemical_formula_weight           1899.01
 
 
_cell_measurement_reflns_used        15590
_cell_measurement_theta_min             3.42
_cell_measurement_theta_max            75.92
_cell_measurement_temperature          150
 
_exptl_crystal_description        'needle' 
_exptl_crystal_colour             'clear_pale_colourless' 
_exptl_crystal_size_min           0.06 
_exptl_crystal_size_mid           0.10 
_exptl_crystal_size_max           0.63

loop_
_exptl_crystal_face_index_h
_exptl_crystal_face_index_k
_exptl_crystal_face_index_l
_exptl_crystal_face_perp_dist
   0   -1    0 0.0300
   0    1    0 0.0300
   0   -1    2 0.0400
   0    1   -1 0.0400
   0   -1   -1 0.0400
   0    1    1 0.0300
  -2   -1    0 0.3000
   2    1   -1 0.2900
   2    1    0 0.2900 
 
_exptl_crystal_density_diffrn     1.423 
_exptl_crystal_density_meas       'not measured' 
_exptl_crystal_density_method     'not measured' 
# Non-dispersive F(000): 
_exptl_crystal_F_000              3744.001 
_exptl_absorpt_coefficient_mu     14.247 
 
# Sheldrick geometric approximatio 0.24 0.43 
_exptl_absorpt_correction_type            gaussian
_exptl_absorpt_process_details
;
CrysAlisPro 1.171.40.67a (Rigaku Oxford Diffraction, 2019)
Numerical absorption correction based on gaussian integration over
a multifaceted crystal model Empirical absorption correction using 
spherical harmonics, implemented in SCALE3 ABSPACK scaling 
algorithm. 
;
_exptl_absorpt_correction_T_min   0.01 
_exptl_absorpt_correction_T_max   0.43 
_diffrn_measurement_device_type   'Oxford Diffraction SuperNova' 
_diffrn_measurement_device        'Area' 
_diffrn_radiation_monochromator   'focussing mirrors' 
_diffrn_radiation_type            'Cu K\a'
_diffrn_radiation_wavelength           1.54184
_diffrn_measurement_method        \w 
 
# If a reference occurs more than once, delete the author 
# and date from subsequent references. 
_computing_data_collection        'SuperNova, (Oxford Diffraction, 2010)' 
_computing_cell_refinement 
; 
 CrysAlisPro (Rigaku Oxford Diffraction, 2017) 
; 
_computing_data_reduction 
; 
 CrysAlisPro (Rigaku Oxford Diffraction, 2017) 
; 
_computing_structure_solution     'SHELXS 86 (Sheldrick, 1986)' 
_computing_structure_refinement   'CRYSTALS (Betteridge et al., 2003)' 
_computing_publication_material   'CRYSTALS (Betteridge et al., 2003)' 
_computing_molecular_graphics     'CAMERON (Watkin et al., 1996)' 
 
_diffrn_standards_interval_time   . 
_diffrn_standards_interval_count  . 
_diffrn_standards_number          0 
_diffrn_standards_decay_%         . 
 
_diffrn_ambient_temperature        150
_diffrn_reflns_number             85459 
_diffrn_reflns_av_unetI/netI      0.100 
_reflns_number_total              18077 
_diffrn_reflns_av_R_equivalents   0.094 
# Number of reflections with Friedels Law is 18077 
# Theoretical number of reflections is about 37307 
 
 
_diffrn_reflns_theta_min          3.469 
_diffrn_reflns_theta_max          76.630 
_diffrn_measured_fraction_theta_max 0.969 
 
_diffrn_reflns_theta_full         69.733 
_diffrn_measured_fraction_theta_full 0.982 
 
 
_diffrn_reflns_limit_h_min        -16 
_diffrn_reflns_limit_h_max        16 
_diffrn_reflns_limit_k_min        -33 
_diffrn_reflns_limit_k_max        32 
_diffrn_reflns_limit_l_min        -32 
_diffrn_reflns_limit_l_max        23 
_reflns_limit_h_min               -16 
_reflns_limit_h_max               15 
_reflns_limit_k_min               0 
_reflns_limit_k_max               33 
_reflns_limit_l_min               0 
_reflns_limit_l_max               32 
 
_oxford_diffrn_Wilson_B_factor    4.36 
_oxford_diffrn_Wilson_scale       0.71 
 
_atom_sites_solution_primary      direct #heavy,direct,difmap,geom,iterative
# _atom_sites_solution_secondary  difmap
_atom_sites_solution_hydrogens    difmap
 
_refine_diff_density_min          -1.62 
_refine_diff_density_max          1.56 
 
 
# The current dictionary definitions do not cover the 
# situation where the reflections used for refinement were 
# selected by a user-defined sigma threshold 
 
# Explicitly named reflections are ALWAYS excluded from R&wR 
 
# The values actually used during refinement 
# These are labelled "all" for compatibility with PLATON 
_oxford_refine_reflns_threshold_expression       I>-3.0\s(I)
_refine_ls_number_restraints      2063 
_refine_ls_number_parameters      1172 
_refine_ls_number_reflns          18071 
_refine_ls_R_factor_ref           0.1050 
_refine_ls_wR_factor_ref          0.2671 
_refine_ls_goodness_of_fit_ref    1.0114 
_refine_ls_shift/su_max           0.0023186 
_refine_ls_shift/su_mean          0.0001391 
 
 
# Computed with I/sigma = -10 
_reflns_number_all                18071 
_refine_ls_R_factor_all           0.1050 
_refine_ls_wR_factor_all          0.2671 
 
# Computed with I/sigma = +2 a la SHELX 
_reflns_threshold_expression                I>2.0\s(I)
_reflns_number_gt                 14474 
_refine_ls_R_factor_gt            0.0917 
_refine_ls_wR_factor_gt           0.2520 
 
 
_refine_ls_structure_factor_coef  Fsqd 
_refine_ls_matrix_type            full
_refine_ls_hydrogen_treatment     constr         #undef, noref, refall,
                                                 # refxyz, refU, constr or mixed
_refine_ls_weighting_scheme       calc 
_refine_ls_weighting_details 
;
 Method= Modified Sheldrick 
 w=1/[\s^2^(F^2^) + ( 0.14P)^2^ +63.04P] 
 ,where P=(max(Fo^2^,0) + 2Fc^2^)/3 
;
# Insert your own references if required - in alphabetical order 
_publ_section_references 
; 
Betteridge, P.W., Carruthers, J.R., Cooper, R.I., 
Prout, K. & Watkin, D.J. (2003). J. Appl. Cryst. 36, 1487. 
 
Oxford Diffraction, (2010). Supernova User Manual. 
 
Rigaku Oxford Diffraction (2017). CrysAlisPro. 
 
Sheldrick, G. M. (2008). Acta Cryst A64, 112-122. 
 
Watkin, D.J., Prout, C.K. & Pearce, L.J. (1996). CAMERON, Chemical 
Crystallography Laboratory, Oxford, UK. 
; 

# Uequiv = arithmetic mean of Ui i.e. Ueqiv = (U1+U2+U3)/3

# Replace last . with number of unfound hydrogen atoms attached to an atom.

# ..._refinement_flags_... 
# . no refinement constraints           S special position constraint on site
# G rigid group refinement of site      R riding atom
# D distance or angle restraint on site T thermal displacement constraints
# U Uiso or Uij restraint (rigid bond)  P partial occupancy constraint


loop_
_atom_site_label
_atom_site_type_symbol
_atom_site_fract_x
_atom_site_fract_y
_atom_site_fract_z
_atom_site_U_iso_or_equiv
_atom_site_occupancy
_atom_site_adp_type
_atom_site_refinement_flags_posn
_atom_site_refinement_flags_adp
_atom_site_refinement_flags_occupancy
_atom_site_disorder_assembly
_atom_site_disorder_group
_atom_site_attached_hydrogens
C1 C 0.1995(7) 0.6624(2) 0.94264(19) 0.0561 1.0000 Uani D . . . . . 
I1 I 0.50656(4) 0.54468(3) 0.83019(3) 0.0569 1.0000 Uani . . . . . . 
Na1 Na -0.0117(4) 0.47006(19) 0.7271(2) 0.0799 1.0000 Uani . . . . . . 
C2 C 0.2016(7) 0.6526(2) 0.99570(19) 0.0638 1.0000 Uani D . . . . . 
C3 C 0.1901(9) 0.6919(2) 1.02959(18) 0.0761 1.0000 Uani D . . . . . 
C4 C 0.1832(9) 0.7409(2) 1.01394(19) 0.0886 1.0000 Uani D . . . . . 
C5 C 0.1812(10) 0.7503(2) 0.9620(2) 0.0757 1.0000 Uani D . . . . . 
C6 C 0.1902(7) 0.7125(2) 0.92609(17) 0.0609 1.0000 Uani D . . . . . 
C7 C 0.1757(6) 0.7848(3) 1.0538(2) 0.1031 1.0000 Uani D . . . . . 
C8 C 0.2573(10) 0.7782(4) 1.1004(4) 0.1087 1.0000 Uani D . . . . . 
C9 C 0.0683(8) 0.7857(5) 1.0725(5) 0.1113 1.0000 Uani D . . . . . 
C10 C 0.1941(12) 0.8351(3) 1.0292(3) 0.1151 1.0000 Uani D . . . . . 
I11 I 0.36964(4) 0.55081(2) 0.94629(2) 0.0531 1.0000 Uani . . . . . . 
C12 C 0.2704(7) 0.5613(5) 1.0034(4) 0.0608 1.0000 Uani . . . . . . 
C13 C 0.2118(8) 0.6015(3) 1.0158(2) 0.0645 1.0000 Uani D . . . . . 
N14 N 0.1612(9) 0.5858(5) 1.0576(4) 0.0819 1.0000 Uani . . . . . . 
N15 N 0.1879(10) 0.5411(5) 1.0710(4) 0.0879 1.0000 Uani . . . . . . 
N16 N 0.2551(8) 0.5235(5) 1.0375(4) 0.0762 1.0000 Uani . . . . . . 
C17 C 0.3009(10) 0.4733(6) 1.0446(5) 0.0827 1.0000 Uani . . . . . . 
C18 C 0.2501(8) 0.4359(5) 1.0077(5) 0.0731 1.0000 Uani . . . . . . 
C19 C 0.2967(13) 0.3902(6) 1.0065(7) 0.0958 1.0000 Uani . . . . . . 
C20 C 0.2502(19) 0.3525(7) 0.9748(8) 0.1336 1.0000 Uani . . . . . . 
C21 C 0.1480(17) 0.3610(6) 0.9436(6) 0.1283 1.0000 Uani D . . . . . 
C22 C 0.1065(12) 0.4064(7) 0.9463(6) 0.0969 1.0000 Uani . . . . . . 
C23 C 0.1536(9) 0.4442(7) 0.9772(5) 0.0896 1.0000 Uani . . . . . . 
C24 C 0.0958(12) 0.3186(4) 0.9136(4) 0.1285 1.0000 Uani D . . . . . 
O25 O 0.0332(8) 0.3321(5) 0.8692(3) 0.1226 1.0000 Uani D . . . . . 
C26 C 0.0941(5) 0.3476(5) 0.8322(5) 0.1102 1.0000 Uani D . . . . . 
C27 C 0.0322(7) 0.3578(3) 0.7812(3) 0.0968 1.0000 Uani D . . . . . 
O28 O -0.0283(6) 0.4009(3) 0.7819(4) 0.0876 1.0000 Uani D . . . . . 
C29 C -0.1218(7) 0.3939(3) 0.8008(5) 0.0906 1.0000 Uani D . . . . . 
C30 C -0.1790(9) 0.4447(4) 0.8053(4) 0.0989 1.0000 Uani D . . . . . 
O31 O -0.1742(7) 0.4731(3) 0.7622(3) 0.0904 1.0000 Uani D . . . . . 
C32 C -0.2117(11) 0.5214(3) 0.7659(4) 0.1026 1.0000 Uani D . . . . . 
C33 C -0.2068(8) 0.5507(4) 0.7178(4) 0.0993 1.0000 Uani D . . . . . 
O34 O -0.1211(6) 0.5392(3) 0.6932(3) 0.0875 1.0000 Uani D . . . . . 
C35 C -0.1087(7) 0.5744(4) 0.6557(3) 0.0888 1.0000 Uani D . . . . . 
C36 C -0.0329(10) 0.6153(4) 0.6719(5) 0.0772 1.0000 Uani D . . . . . 
C37 C 0.0779(12) 0.6046(5) 0.6756(4) 0.0808 1.0000 Uani . . . . . . 
C38 C 0.1490(11) 0.6396(4) 0.6961(4) 0.0698 1.0000 Uani . . . . . . 
C39 C 0.1181(11) 0.6865(4) 0.7115(4) 0.0707 1.0000 Uani . . . . . . 
C40 C 0.0120(11) 0.6970(6) 0.7068(5) 0.0780 1.0000 Uani . . . . . . 
C41 C -0.0612(12) 0.6624(6) 0.6881(5) 0.0816 1.0000 Uani . . . . . . 
C42 C 0.2008(12) 0.7240(4) 0.7344(4) 0.0758 1.0000 Uani . . . . . . 
N43 N 0.1905(9) 0.7316(3) 0.7894(4) 0.0695 1.0000 Uani . . . . . . 
N44 N 0.1307(11) 0.7703(4) 0.8026(4) 0.0902 1.0000 Uani . . . . . . 
N45 N 0.1288(10) 0.7661(4) 0.8528(4) 0.0820 1.0000 Uani . . . . . . 
C46 C 0.1852(8) 0.7256(3) 0.8713(2) 0.0608 1.0000 Uani D . . . . . 
C47 C 0.2267(8) 0.7046(4) 0.8307(4) 0.0584 1.0000 Uani . . . . . . 
I48 I 0.33020(5) 0.64465(2) 0.82656(2) 0.0522 1.0000 Uani . . . . . . 
C51 C -0.3623(7) 0.7117(2) 0.6941(3) 0.0770 0.573(8) Uani D . P 1 1 . 
C52 C -0.4252(6) 0.7161(2) 0.6459(3) 0.0817 0.573(8) Uani D . P 1 1 . 
C53 C -0.4566(6) 0.7634(3) 0.6273(3) 0.0855 0.573(8) Uani D . P 1 1 . 
C54 C -0.4291(6) 0.8064(3) 0.6537(3) 0.0882 0.573(8) Uani D . P 1 1 . 
C55 C -0.3674(7) 0.8019(3) 0.7006(3) 0.0840 0.573(8) Uani D . P 1 1 . 
C56 C -0.3334(6) 0.7555(2) 0.7213(3) 0.0794 0.573(8) Uani D . P 1 1 . 
C57 C -0.4673(6) 0.8590(3) 0.6319(4) 0.0918 0.573(8) Uani D . P 1 1 . 
C58 C -0.5015(14) 0.8560(4) 0.5741(4) 0.0959 0.573(8) Uani D . P 1 1 . 
C59 C -0.5597(10) 0.8774(5) 0.6581(7) 0.0956 0.573(8) Uani D . P 1 1 . 
C60 C -0.3799(9) 0.8974(4) 0.6411(7) 0.0917 0.573(8) Uani D . P 1 1 . 
I61 I -0.5188(3) 0.59543(16) 0.6969(2) 0.0757 0.573(8) Uani D U P 1 1 . 
C62 C -0.4962(6) 0.6278(2) 0.6264(3) 0.0862 0.573(8) Uani D . P 1 1 . 
C63 C -0.4527(6) 0.6724(3) 0.6141(4) 0.0869 0.573(8) Uani D . P 1 1 . 
N64 N -0.4586(7) 0.6746(3) 0.5620(4) 0.1019 0.573(8) Uani D . P 1 1 . 
N65 N -0.5017(7) 0.6333(4) 0.5419(3) 0.1084 0.573(8) Uani D . P 1 1 . 
N66 N -0.5234(5) 0.6037(3) 0.5817(2) 0.1054 0.573(8) Uani D . P 1 1 . 
C67 C -0.5767(5) 0.5572(3) 0.5700(2) 0.1159 0.573(8) Uani D . P 1 1 . 
C68 C -0.5012(5) 0.5171(3) 0.5716(3) 0.1166 0.573(8) Uani D . P 1 1 . 
C69 C -0.5334(7) 0.4674(4) 0.5672(4) 0.1204 0.573(8) Uani D . P 1 1 . 
C70 C -0.4513(9) 0.4307(3) 0.5676(4) 0.1244 0.573(8) Uani D . P 1 1 . 
C71 C -0.3571(8) 0.4403(4) 0.5713(4) 0.1237 0.573(8) Uani D . P 1 1 . 
C72 C -0.3268(7) 0.4841(4) 0.5750(4) 0.1214 0.573(8) Uani D . P 1 1 . 
C73 C -0.3942(6) 0.5270(3) 0.5749(4) 0.1195 0.573(8) Uani D . P 1 1 . 
C74 C -0.2797(10) 0.3990(5) 0.5707(3) 0.1262 0.573(8) Uani D . P 1 1 . 
O75 O -0.1782(8) 0.4123(5) 0.5852(6) 0.1266 0.573(8) Uani D . P 1 1 . 
C76 C -0.1433(7) 0.3916(7) 0.6322(5) 0.1223 0.573(8) Uani D . P 1 1 . 
C77 C -0.0296(7) 0.3807(5) 0.6385(9) 0.1208 0.573(8) Uani D . P 1 1 . 
O78 O 0.0304(6) 0.4234(4) 0.6476(5) 0.1187 1.0000 Uani D . . . . . 
C79 C 0.1345(6) 0.4164(5) 0.6449(5) 0.1171 1.0000 Uani D . . . . . 
C80 C 0.1989(8) 0.4592(5) 0.6722(4) 0.1193 1.0000 Uani D . . . . . 
O81 O 0.1679(6) 0.4683(5) 0.7192(4) 0.1200 1.0000 Uani D . . . . . 
C82 C 0.2403(8) 0.4939(6) 0.7523(4) 0.1181 1.0000 Uani D . . . . . 
C83 C 0.2058(7) 0.5006(6) 0.8040(3) 0.1146 1.0000 Uani D . . . . . 
O84 O 0.1011(6) 0.5112(5) 0.8023(3) 0.1088 1.0000 Uani D . . . . . 
C85 C 0.0747(9) 0.5176(4) 0.8512(4) 0.1056 1.0000 Uani D . . . . . 
C86 C 0.0250(10) 0.5665(5) 0.8608(5) 0.0968 1.0000 Uani D . . . . . 
C87 C 0.0242(11) 0.6072(6) 0.8252(4) 0.0767 1.0000 Uani . . . . . . 
C88 C -0.0221(10) 0.6518(5) 0.8349(4) 0.0705 1.0000 Uani . . . . . . 
C89 C -0.0689(7) 0.6618(4) 0.8797(3) 0.0780 1.0000 Uani D . . . . . 
C90 C -0.0615(11) 0.6217(6) 0.9160(5) 0.0837 1.0000 Uani . . . . . . 
C91 C -0.0202(11) 0.5761(7) 0.9054(5) 0.0910 1.0000 Uani . . . . . . 
C92 C -0.1163(4) 0.7095(2) 0.8918(2) 0.0801 1.0000 Uani D . . . . . 
N93 N -0.1700(5) 0.73160(19) 0.8442(2) 0.0796 0.573(8) Uani D . P 1 1 . 
N94 N -0.1371(7) 0.7775(3) 0.8287(3) 0.0875 0.573(8) Uani D . P 1 1 . 
N95 N -0.1993(8) 0.7900(3) 0.7850(3) 0.0869 0.573(8) Uani D . P 1 1 . 
C96 C -0.2717(7) 0.7538(3) 0.7733(3) 0.0789 0.573(8) Uani D . P 1 1 . 
C97 C -0.2544(6) 0.7166(2) 0.8116(2) 0.0730 0.573(8) Uani D . P 1 1 . 
I98 I -0.33135(5) 0.65017(3) 0.82350(3) 0.0662 1.0000 Uani D . . . . . 
C151 C -0.3714(7) 0.7131(3) 0.6990(4) 0.0827 0.427(8) Uani D . P 1 2 . 
C152 C -0.4425(6) 0.7215(3) 0.6553(3) 0.0869 0.427(8) Uani D . P 1 2 . 
C153 C -0.4810(7) 0.7697(3) 0.6448(4) 0.0949 0.427(8) Uani D . P 1 2 . 
C154 C -0.4519(7) 0.8100(3) 0.6762(4) 0.1021 0.427(8) Uani D . P 1 2 . 
C155 C -0.3829(7) 0.8013(3) 0.7189(4) 0.0955 0.427(8) Uani D . P 1 2 . 
C156 C -0.3396(6) 0.7544(3) 0.7307(3) 0.0864 0.427(8) Uani D . P 1 2 . 
C157 C -0.4970(7) 0.8638(4) 0.6633(5) 0.1077 0.427(8) Uani D . P 1 2 . 
C158 C -0.5775(17) 0.8625(5) 0.6159(8) 0.1110 0.427(8) Uani D . P 1 2 . 
C159 C -0.550(2) 0.8844(7) 0.7081(7) 0.1106 0.427(8) Uani D . P 1 2 . 
C160 C -0.4100(12) 0.8995(5) 0.6528(11) 0.1100 0.427(8) Uani D . P 1 2 . 
I161 I -0.5172(4) 0.5941(2) 0.7050(3) 0.0664 0.427(8) Uani D U P 1 2 . 
C162 C -0.5137(7) 0.6309(3) 0.6343(3) 0.0781 0.427(8) Uani D . P 1 2 . 
C163 C -0.4841(7) 0.6797(3) 0.6219(4) 0.0845 0.427(8) Uani D . P 1 2 . 
N164 N -0.4971(7) 0.6835(4) 0.5699(5) 0.0918 0.427(8) Uani D . P 1 2 . 
N165 N -0.5349(7) 0.6399(5) 0.5490(4) 0.0961 0.427(8) Uani D . P 1 2 . 
N166 N -0.5432(7) 0.6072(3) 0.5889(4) 0.0913 0.427(8) Uani D . P 1 2 . 
C167 C -0.5851(4) 0.5570(4) 0.5768(5) 0.0967 0.427(8) Uani D . P 1 2 . 
C168 C -0.5032(5) 0.5196(3) 0.5911(3) 0.1205 0.427(8) Uani D . P 1 2 . 
C169 C -0.5380(7) 0.4739(4) 0.6089(4) 0.1239 0.427(8) Uani D . P 1 2 . 
C170 C -0.4576(9) 0.4390(4) 0.6286(4) 0.1257 0.427(8) Uani D . P 1 2 . 
C171 C -0.3625(8) 0.4465(4) 0.6302(4) 0.1283 0.427(8) Uani D . P 1 2 . 
C172 C -0.3299(7) 0.4865(5) 0.6141(4) 0.1276 0.427(8) Uani D . P 1 2 . 
C173 C -0.3954(6) 0.5270(4) 0.5929(4) 0.1242 0.427(8) Uani D . P 1 2 . 
C174 C -0.2870(11) 0.4076(5) 0.6518(4) 0.1296 0.427(8) Uani D . P 1 2 . 
O175 O -0.1840(10) 0.4207(6) 0.6540(6) 0.1308 0.427(8) Uani D . P 1 2 . 
C176 C -0.1426(9) 0.4028(14) 0.6121(8) 0.1296 0.427(8) Uani D . P 1 2 . 
C177 C -0.0329(8) 0.3864(9) 0.6237(15) 0.1246 0.427(8) Uani D . P 1 2 . 
N193 N -0.1664(5) 0.73143(19) 0.8455(2) 0.0819 0.427(8) Uani D . P 1 2 . 
N194 N -0.1256(7) 0.7738(3) 0.8281(4) 0.0931 0.427(8) Uani D . P 1 2 . 
N195 N -0.1816(8) 0.7853(3) 0.7842(4) 0.0918 0.427(8) Uani D . P 1 2 . 
C196 C -0.2557(7) 0.7500(3) 0.7722(3) 0.0811 0.427(8) Uani D . P 1 2 . 
C197 C -0.2463(6) 0.7158(3) 0.8110(2) 0.0728 0.427(8) Uani D . P 1 2 . 
H11 H 0.2053 0.6360 0.9187 0.0669 1.0000 Uiso R . . . . . 
H31 H 0.1898 0.6846 1.0652 0.0889 1.0000 Uiso R . . . . . 
H51 H 0.1755 0.7841 0.9504 0.0891 1.0000 Uiso R . . . . . 
H81 H 0.2523 0.8046 1.1245 0.1256 1.0000 Uiso R . . . . . 
H82 H 0.2467 0.7470 1.1164 0.1256 1.0000 Uiso R . . . . . 
H83 H 0.3250 0.7787 1.0890 0.1256 1.0000 Uiso R . . . . . 
H91 H 0.0625 0.8121 1.0965 0.1253 1.0000 Uiso R . . . . . 
H92 H 0.0578 0.7545 1.0886 0.1253 1.0000 Uiso R . . . . . 
H93 H 0.0166 0.7900 1.0436 0.1253 1.0000 Uiso R . . . . . 
H101 H 0.1888 0.8617 1.0530 0.1304 1.0000 Uiso R . . . . . 
H102 H 0.2618 0.8355 1.0179 0.1304 1.0000 Uiso R . . . . . 
H103 H 0.1423 0.8393 1.0004 0.1304 1.0000 Uiso R . . . . . 
H171 H 0.2949 0.4623 1.0788 0.0949 1.0000 Uiso R . . . . . 
H172 H 0.3730 0.4753 1.0396 0.0949 1.0000 Uiso R . . . . . 
H191 H 0.3641 0.3841 1.0247 0.1092 1.0000 Uiso R . . . . . 
H201 H 0.2756 0.3191 0.9787 0.1406 1.0000 Uiso R . . . . . 
H221 H 0.0402 0.4130 0.9273 0.1164 1.0000 Uiso R . . . . . 
H231 H 0.1208 0.4761 0.9778 0.1001 1.0000 Uiso R . . . . . 
H241 H 0.0515 0.3030 0.9356 0.1411 1.0000 Uiso R . . . . . 
H242 H 0.1477 0.2954 0.9056 0.1411 1.0000 Uiso R . . . . . 
H261 H 0.1268 0.3783 0.8435 0.1243 1.0000 Uiso R . . . . . 
H262 H 0.1463 0.3232 0.8281 0.1243 1.0000 Uiso R . . . . . 
H272 H -0.0144 0.3304 0.7739 0.1130 1.0000 Uiso R . . . . . 
H271 H 0.0773 0.3604 0.7550 0.1130 1.0000 Uiso R . . . . . 
H291 H -0.1139 0.3755 0.8321 0.1073 1.0000 Uiso R . . . . . 
H292 H -0.1662 0.3760 0.7754 0.1073 1.0000 Uiso R . . . . . 
H301 H -0.1364 0.4620 0.8319 0.1142 1.0000 Uiso R . . . . . 
H302 H -0.2479 0.4411 0.8147 0.1142 1.0000 Uiso R . . . . . 
H321 H -0.1641 0.5385 0.7905 0.1191 1.0000 Uiso R . . . . . 
H322 H -0.2797 0.5217 0.7769 0.1191 1.0000 Uiso R . . . . . 
H332 H -0.2153 0.5857 0.7226 0.1187 1.0000 Uiso R . . . . . 
H331 H -0.2648 0.5381 0.6955 0.1187 1.0000 Uiso R . . . . . 
H351 H -0.1753 0.5889 0.6450 0.1056 1.0000 Uiso R . . . . . 
H352 H -0.0846 0.5572 0.6275 0.1056 1.0000 Uiso R . . . . . 
H371 H 0.1031 0.5736 0.6641 0.0948 1.0000 Uiso R . . . . . 
H381 H 0.2218 0.6318 0.7001 0.0802 1.0000 Uiso R . . . . . 
H401 H -0.0104 0.7290 0.7174 0.0939 1.0000 Uiso R . . . . . 
H411 H -0.1336 0.6707 0.6862 0.0971 1.0000 Uiso R . . . . . 
H421 H 0.1902 0.7549 0.7164 0.0864 1.0000 Uiso R . . . . . 
H422 H 0.2688 0.7115 0.7306 0.0864 1.0000 Uiso R . . . . . 
H511 H -0.3413 0.6796 0.7073 0.0884 0.573(8) Uiso R . P 1 1 . 
H531 H -0.4995 0.7662 0.5952 0.0972 0.573(8) Uiso R . P 1 1 . 
H551 H -0.3467 0.8312 0.7198 0.0957 0.573(8) Uiso R . P 1 1 . 
H581 H -0.5236 0.8880 0.5610 0.1035 0.573(8) Uiso R . P 1 1 . 
H583 H -0.5572 0.8327 0.5670 0.1035 0.573(8) Uiso R . P 1 1 . 
H582 H -0.4426 0.8452 0.5581 0.1035 0.573(8) Uiso R . P 1 1 . 
H591 H -0.5820 0.9095 0.6453 0.1022 0.573(8) Uiso R . P 1 1 . 
H593 H -0.5406 0.8793 0.6944 0.1022 0.573(8) Uiso R . P 1 1 . 
H592 H -0.6153 0.8540 0.6508 0.1022 0.573(8) Uiso R . P 1 1 . 
H601 H -0.4015 0.9296 0.6282 0.1030 0.573(8) Uiso R . P 1 1 . 
H602 H -0.3610 0.8993 0.6774 0.1030 0.573(8) Uiso R . P 1 1 . 
H603 H -0.3211 0.8866 0.6250 0.1030 0.573(8) Uiso R . P 1 1 . 
H671 H -0.6210 0.5521 0.5962 0.1158 0.573(8) Uiso R . P 1 1 . 
H672 H -0.6175 0.5563 0.5371 0.1158 0.573(8) Uiso R . P 1 1 . 
H691 H -0.6058 0.4590 0.5618 0.1279 0.573(8) Uiso R . P 1 1 . 
H701 H -0.4734 0.3972 0.5606 0.1287 0.573(8) Uiso R . P 1 1 . 
H721 H -0.2533 0.4901 0.5802 0.1261 0.573(8) Uiso R . P 1 1 . 
H731 H -0.3672 0.5598 0.5817 0.1271 0.573(8) Uiso R . P 1 1 . 
H741 H -0.2971 0.3724 0.5924 0.1271 0.573(8) Uiso R . P 1 1 . 
H742 H -0.2850 0.3876 0.5360 0.1271 0.573(8) Uiso R . P 1 1 . 
H761 H -0.1844 0.3640 0.6411 0.1256 0.573(8) Uiso R . P 1 1 . 
H762 H -0.1524 0.4189 0.6546 0.1256 0.573(8) Uiso R . P 1 1 . 
H772 H -0.0127 0.3656 0.6075 0.1288 0.573(8) Uiso R . P 1 1 . 
H771 H -0.0175 0.3573 0.6661 0.1288 0.573(8) Uiso R . P 1 1 . 
H791 H 0.1536 0.3871 0.6646 0.1335 1.0000 Uiso R . . . . . 
H792 H 0.1491 0.4116 0.6104 0.1335 1.0000 Uiso R . . . . . 
H802 H 0.1813 0.4883 0.6520 0.1353 1.0000 Uiso R . . . . . 
H801 H 0.2722 0.4532 0.6738 0.1353 1.0000 Uiso R . . . . . 
H821 H 0.2442 0.5262 0.7374 0.1351 1.0000 Uiso R . . . . . 
H822 H 0.3075 0.4785 0.7551 0.1351 1.0000 Uiso R . . . . . 
H831 H 0.2463 0.5260 0.8225 0.1308 1.0000 Uiso R . . . . . 
H832 H 0.2168 0.4696 0.8217 0.1308 1.0000 Uiso R . . . . . 
H852 H 0.1333 0.5116 0.8763 0.1242 1.0000 Uiso R . . . . . 
H851 H 0.0223 0.4930 0.8545 0.1242 1.0000 Uiso R . . . . . 
H871 H 0.0556 0.6030 0.7942 0.0910 1.0000 Uiso R . . . . . 
H881 H -0.0220 0.6777 0.8100 0.0860 1.0000 Uiso R . . . . . 
H901 H -0.0846 0.6273 0.9488 0.0933 1.0000 Uiso R . . . . . 
H911 H -0.0239 0.5498 0.9297 0.1100 1.0000 Uiso R . . . . . 
H921 H -0.0652 0.7312 0.9092 0.0959 0.573(8) Uiso R . P 1 1 . 
H922 H -0.1690 0.7025 0.9135 0.0959 0.573(8) Uiso R . P 1 1 . 
H924 H -0.0654 0.7309 0.9098 0.0959 0.427(8) Uiso R . P 1 2 . 
H923 H -0.1698 0.7025 0.9131 0.0959 0.427(8) Uiso R . P 1 2 . 
H1511 H -0.3475 0.6806 0.7095 0.1095 0.427(8) Uiso R . P 1 2 . 
H1531 H -0.5271 0.7740 0.6138 0.1258 0.427(8) Uiso R . P 1 2 . 
H1551 H -0.3620 0.8296 0.7397 0.1248 0.427(8) Uiso R . P 1 2 . 
H1581 H -0.6020 0.8950 0.6054 0.1456 0.427(8) Uiso R . P 1 2 . 
H1583 H -0.6353 0.8422 0.6224 0.1456 0.427(8) Uiso R . P 1 2 . 
H1582 H -0.5430 0.8478 0.5894 0.1456 0.427(8) Uiso R . P 1 2 . 
H1591 H -0.5739 0.9170 0.6979 0.1453 0.427(8) Uiso R . P 1 2 . 
H1593 H -0.5016 0.8868 0.7387 0.1453 0.427(8) Uiso R . P 1 2 . 
H1592 H -0.6073 0.8641 0.7144 0.1453 0.427(8) Uiso R . P 1 2 . 
H1601 H -0.4338 0.9321 0.6425 0.1422 0.427(8) Uiso R . P 1 2 . 
H1602 H -0.3623 0.9019 0.6835 0.1422 0.427(8) Uiso R . P 1 2 . 
H1603 H -0.3757 0.8847 0.6262 0.1422 0.427(8) Uiso R . P 1 2 . 
H1671 H -0.6447 0.5542 0.5950 0.1377 0.427(8) Uiso R . P 1 2 . 
H1672 H -0.6061 0.5527 0.5409 0.1377 0.427(8) Uiso R . P 1 2 . 
H1691 H -0.6103 0.4655 0.6071 0.1575 0.427(8) Uiso R . P 1 2 . 
H1701 H -0.4791 0.4066 0.6381 0.1614 0.427(8) Uiso R . P 1 2 . 
H1721 H -0.2566 0.4923 0.6159 0.1635 0.427(8) Uiso R . P 1 2 . 
H1731 H -0.3690 0.5586 0.5837 0.1590 0.427(8) Uiso R . P 1 2 . 
H1741 H -0.3027 0.3953 0.6842 0.1672 0.427(8) Uiso R . P 1 2 . 
H1742 H -0.2936 0.3813 0.6272 0.1672 0.427(8) Uiso R . P 1 2 . 
H1762 H -0.1870 0.3848 0.5867 0.1623 0.427(8) Uiso R . P 1 2 . 
H1761 H -0.1416 0.4372 0.6028 0.1623 0.427(8) Uiso R . P 1 2 . 
H1771 H -0.0039 0.3953 0.5931 0.1509 0.427(8) Uiso R . P 1 2 . 
H1772 H -0.0351 0.3509 0.6266 0.1509 0.427(8) Uiso R . P 1 2 . 
loop_
_atom_site_aniso_label
_atom_site_aniso_U_11
_atom_site_aniso_U_22
_atom_site_aniso_U_33
_atom_site_aniso_U_23
_atom_site_aniso_U_13
_atom_site_aniso_U_12
C1 0.048(3) 0.077(4) 0.044(3) -0.001(3) 0.006(3) 0.013(3) 
I1 0.0402(3) 0.0590(4) 0.0729(4) 0.0084(3) 0.0124(2) -0.0017(2) 
Na1 0.068(3) 0.070(3) 0.109(4) 0.015(2) 0.042(2) 0.014(2) 
C2 0.055(3) 0.089(4) 0.048(3) 0.005(3) 0.008(3) 0.010(3) 
C3 0.075(4) 0.098(5) 0.057(4) 0.000(4) 0.016(4) 0.012(4) 
C4 0.096(4) 0.101(4) 0.071(4) -0.011(3) 0.019(3) 0.011(4) 
C5 0.078(4) 0.085(5) 0.065(4) -0.010(4) 0.016(4) 0.011(4) 
C6 0.059(4) 0.074(4) 0.051(3) -0.006(3) 0.011(3) 0.012(3) 
C7 0.112(5) 0.112(5) 0.087(4) -0.021(4) 0.018(4) 0.012(4) 
C8 0.117(6) 0.118(7) 0.091(6) -0.024(5) 0.012(5) 0.010(6) 
C9 0.112(6) 0.120(7) 0.102(6) -0.027(6) 0.017(5) 0.017(6) 
C10 0.130(7) 0.117(6) 0.100(6) -0.020(5) 0.019(6) 0.006(6) 
I11 0.0400(3) 0.0622(4) 0.0575(3) 0.0056(2) 0.0072(2) -0.0003(2) 
C12 0.047(5) 0.092(8) 0.044(4) 0.014(4) 0.008(3) 0.009(5) 
C13 0.052(4) 0.094(5) 0.047(4) 0.009(4) 0.001(3) 0.006(4) 
N14 0.084(7) 0.099(8) 0.067(6) 0.028(5) 0.028(5) 0.025(6) 
N15 0.090(7) 0.114(10) 0.064(6) 0.029(6) 0.024(5) 0.020(7) 
N16 0.064(5) 0.098(8) 0.068(5) 0.022(5) 0.014(4) 0.012(5) 
C17 0.062(6) 0.100(10) 0.084(8) 0.031(7) -0.001(6) 0.002(6) 
C18 0.045(5) 0.096(9) 0.079(7) 0.037(6) 0.014(5) -0.005(5) 
C19 0.090(9) 0.082(9) 0.110(11) 0.014(8) -0.012(8) 0.019(7) 
C20 0.18(2) 0.072(10) 0.136(16) 0.017(10) -0.042(14) 0.027(11) 
C21 0.138(9) 0.102(8) 0.132(9) 0.037(7) -0.036(7) -0.028(7) 
C22 0.080(9) 0.109(12) 0.096(10) 0.043(9) -0.014(7) -0.024(8) 
C23 0.047(5) 0.151(14) 0.072(7) 0.051(8) 0.013(5) -0.007(7) 
C24 0.138(7) 0.102(7) 0.134(7) 0.033(6) -0.033(6) -0.030(6) 
O25 0.126(6) 0.098(6) 0.135(6) 0.030(5) -0.024(5) -0.031(5) 
C26 0.108(6) 0.091(6) 0.127(6) 0.024(5) -0.006(5) -0.011(5) 
C27 0.092(5) 0.082(5) 0.116(6) 0.019(5) 0.009(5) -0.003(5) 
O28 0.079(4) 0.082(4) 0.106(5) 0.023(4) 0.025(4) 0.000(4) 
C29 0.081(5) 0.091(5) 0.104(5) 0.021(5) 0.028(4) -0.008(4) 
C30 0.086(5) 0.105(6) 0.112(5) 0.015(5) 0.038(5) 0.005(5) 
O31 0.074(4) 0.100(5) 0.104(5) 0.009(4) 0.039(4) 0.010(4) 
C32 0.092(5) 0.104(6) 0.117(6) 0.004(5) 0.036(5) 0.016(5) 
C33 0.090(5) 0.098(6) 0.114(6) -0.001(5) 0.025(5) 0.015(5) 
O34 0.086(4) 0.084(5) 0.096(5) -0.004(4) 0.024(4) 0.009(4) 
C35 0.095(5) 0.082(5) 0.088(5) 0.003(4) 0.007(5) 0.002(5) 
C36 0.090(6) 0.068(5) 0.072(5) 0.009(4) 0.003(5) 0.009(5) 
C37 0.117(11) 0.066(7) 0.057(6) 0.008(5) -0.002(6) 0.003(7) 
C38 0.096(8) 0.047(5) 0.064(6) 0.001(4) 0.004(5) 0.012(5) 
C39 0.108(9) 0.057(6) 0.046(5) 0.002(4) 0.006(5) 0.017(6) 
C40 0.089(8) 0.085(8) 0.062(6) -0.006(6) 0.021(6) 0.013(7) 
C41 0.095(9) 0.086(9) 0.066(7) 0.013(6) 0.024(6) 0.005(7) 
C42 0.120(10) 0.054(6) 0.053(5) 0.004(4) 0.010(6) 0.000(6) 
N43 0.096(7) 0.050(5) 0.061(5) 0.006(4) 0.003(4) 0.013(4) 
N44 0.134(10) 0.068(6) 0.064(6) 0.003(5) -0.009(6) 0.032(6) 
N45 0.117(9) 0.070(6) 0.057(5) -0.010(4) 0.003(5) 0.033(6) 
C46 0.065(5) 0.066(5) 0.052(4) 0.001(4) 0.005(4) 0.015(4) 
C47 0.066(6) 0.052(5) 0.054(5) 0.000(4) -0.002(4) 0.000(4) 
I48 0.0488(3) 0.0566(3) 0.0523(3) 0.0050(2) 0.0108(2) 0.0022(2) 
C51 0.048(5) 0.064(6) 0.121(7) 0.015(6) 0.017(5) 0.011(5) 
C52 0.050(5) 0.073(5) 0.124(6) 0.018(5) 0.015(5) 0.013(5) 
C53 0.053(5) 0.073(6) 0.132(7) 0.021(6) 0.016(5) 0.014(5) 
C54 0.056(5) 0.072(5) 0.138(7) 0.020(5) 0.019(5) 0.013(4) 
C55 0.052(5) 0.069(6) 0.134(7) 0.018(6) 0.021(5) 0.008(5) 
C56 0.050(5) 0.064(5) 0.127(6) 0.012(5) 0.020(5) 0.006(5) 
C57 0.061(5) 0.074(5) 0.143(7) 0.020(5) 0.019(5) 0.015(4) 
C58 0.066(7) 0.078(7) 0.145(8) 0.020(7) 0.019(7) 0.010(6) 
C59 0.064(6) 0.078(7) 0.146(9) 0.018(7) 0.021(6) 0.020(6) 
C60 0.061(6) 0.071(7) 0.144(9) 0.019(7) 0.018(7) 0.016(5) 
I61 0.0634(17) 0.0555(13) 0.111(3) -0.0068(13) 0.0217(13) 0.0044(10) 
C62 0.062(6) 0.082(6) 0.115(6) 0.002(5) 0.014(6) 0.014(5) 
C63 0.055(6) 0.086(6) 0.120(6) 0.013(6) 0.012(6) 0.015(5) 
N64 0.072(7) 0.107(8) 0.125(8) 0.016(7) 0.006(7) 0.022(7) 
N65 0.081(8) 0.113(8) 0.129(8) 0.006(7) 0.004(7) 0.022(7) 
N66 0.083(6) 0.109(7) 0.123(7) -0.005(6) 0.006(6) 0.015(6) 
C67 0.093(6) 0.122(7) 0.131(7) -0.015(7) 0.007(6) 0.004(6) 
C68 0.093(6) 0.128(7) 0.129(8) -0.019(7) 0.013(7) 0.007(6) 
C69 0.096(7) 0.132(8) 0.132(8) -0.021(8) 0.010(7) 0.007(7) 
C70 0.100(7) 0.136(8) 0.136(9) -0.020(8) 0.008(7) 0.010(7) 
C71 0.099(7) 0.136(8) 0.134(8) -0.016(7) 0.009(7) 0.013(7) 
C72 0.097(7) 0.138(8) 0.130(8) -0.016(8) 0.015(7) 0.012(7) 
C73 0.095(7) 0.134(8) 0.130(8) -0.016(8) 0.014(7) 0.009(7) 
C74 0.102(7) 0.137(8) 0.138(8) -0.013(7) 0.005(7) 0.013(7) 
O75 0.104(7) 0.134(8) 0.138(8) -0.006(7) -0.002(7) 0.012(7) 
C76 0.104(7) 0.123(8) 0.138(8) -0.006(7) 0.002(7) 0.007(7) 
C77 0.103(7) 0.115(7) 0.142(8) -0.006(7) 0.004(7) 0.003(6) 
O78 0.100(5) 0.111(5) 0.144(6) -0.008(5) 0.014(5) 0.001(4) 
C79 0.096(5) 0.115(6) 0.142(6) -0.009(5) 0.021(5) -0.001(5) 
C80 0.094(5) 0.121(6) 0.145(6) -0.013(5) 0.022(5) -0.003(5) 
O81 0.091(4) 0.125(5) 0.145(5) -0.022(5) 0.016(4) -0.004(4) 
C82 0.088(5) 0.125(6) 0.137(6) -0.010(5) -0.000(5) -0.005(5) 
C83 0.087(5) 0.123(6) 0.128(5) -0.006(5) -0.013(4) -0.005(5) 
O84 0.089(4) 0.118(5) 0.113(5) 0.002(5) -0.015(4) -0.003(4) 
C85 0.090(5) 0.118(6) 0.103(5) 0.010(5) -0.012(5) -0.010(5) 
C86 0.077(6) 0.112(7) 0.095(6) 0.015(6) -0.016(5) -0.021(5) 
C87 0.085(8) 0.092(9) 0.051(5) 0.001(5) 0.000(5) -0.022(7) 
C88 0.082(7) 0.071(7) 0.057(5) 0.007(5) -0.002(5) -0.028(6) 
C89 0.058(6) 0.114(10) 0.063(6) 0.002(6) 0.010(5) -0.042(6) 
C90 0.089(9) 0.102(10) 0.061(6) 0.006(6) 0.012(6) -0.046(8) 
C91 0.081(8) 0.118(12) 0.073(7) 0.024(8) 0.003(6) -0.048(9) 
C92 0.068(5) 0.081(6) 0.095(6) -0.016(5) 0.024(4) -0.022(5) 
N93 0.069(6) 0.069(6) 0.104(6) -0.014(5) 0.026(5) -0.018(5) 
N94 0.074(7) 0.067(7) 0.124(8) -0.012(7) 0.023(7) -0.014(6) 
N95 0.067(7) 0.062(7) 0.134(8) -0.010(7) 0.020(6) -0.009(6) 
C96 0.056(5) 0.059(6) 0.124(6) -0.001(5) 0.019(5) -0.004(5) 
C97 0.060(5) 0.060(5) 0.102(6) -0.009(5) 0.023(5) -0.012(5) 
I98 0.0525(4) 0.0688(4) 0.0806(4) -0.0045(3) 0.0214(3) -0.0152(3) 
C151 0.049(6) 0.077(7) 0.120(8) 0.030(7) 0.001(6) 0.017(6) 
C152 0.050(6) 0.087(7) 0.121(7) 0.031(6) -0.002(6) 0.021(6) 
C153 0.058(7) 0.089(7) 0.136(8) 0.032(7) 0.003(7) 0.024(6) 
C154 0.067(6) 0.089(7) 0.148(8) 0.030(7) 0.003(6) 0.024(6) 
C155 0.061(7) 0.082(7) 0.142(8) 0.027(7) 0.006(6) 0.017(6) 
C156 0.053(6) 0.076(7) 0.129(7) 0.025(6) 0.007(6) 0.011(6) 
C157 0.074(7) 0.091(7) 0.155(9) 0.030(7) 0.003(7) 0.026(6) 
C158 0.079(8) 0.092(9) 0.159(10) 0.029(9) -0.001(8) 0.026(8) 
C159 0.079(8) 0.094(9) 0.156(10) 0.027(8) 0.004(8) 0.025(8) 
C160 0.076(8) 0.092(9) 0.160(10) 0.030(9) 0.003(8) 0.024(7) 
I161 0.0362(15) 0.092(3) 0.0729(15) -0.0044(13) 0.0143(10) -0.0046(13) 
C162 0.043(6) 0.100(7) 0.089(6) 0.017(6) -0.003(6) 0.013(6) 
C163 0.047(6) 0.096(7) 0.107(7) 0.030(6) -0.007(6) 0.024(6) 
N164 0.053(7) 0.111(9) 0.105(8) 0.034(8) -0.015(7) 0.031(7) 
N165 0.060(8) 0.119(9) 0.103(9) 0.027(8) -0.018(7) 0.027(8) 
N166 0.059(7) 0.113(9) 0.095(8) 0.016(7) -0.017(7) 0.018(7) 
C167 0.070(10) 0.115(11) 0.098(11) 0.011(10) -0.019(10) 0.014(10) 
C168 0.099(7) 0.124(8) 0.136(8) -0.012(8) 0.005(7) -0.003(7) 
C169 0.105(8) 0.125(9) 0.140(9) -0.010(9) 0.007(8) -0.004(8) 
C170 0.106(8) 0.125(9) 0.144(9) -0.011(9) 0.008(9) -0.007(8) 
C171 0.109(8) 0.126(9) 0.147(9) -0.012(8) 0.007(8) -0.006(8) 
C172 0.108(8) 0.127(9) 0.145(10) -0.011(9) 0.005(9) -0.005(8) 
C173 0.104(8) 0.126(9) 0.140(9) -0.009(9) 0.003(8) -0.005(8) 
C174 0.111(8) 0.127(9) 0.150(9) -0.013(8) 0.008(8) -0.005(8) 
O175 0.111(8) 0.128(9) 0.152(9) -0.014(8) 0.010(8) -0.003(8) 
C176 0.110(8) 0.124(8) 0.153(9) -0.013(8) 0.007(8) 0.001(8) 
C177 0.105(7) 0.118(7) 0.149(8) -0.013(7) 0.008(7) 0.001(7) 
N193 0.067(6) 0.076(7) 0.105(7) -0.010(6) 0.020(6) -0.018(6) 
N194 0.074(8) 0.081(8) 0.124(9) -0.003(8) 0.011(8) -0.020(8) 
N195 0.064(8) 0.078(8) 0.132(9) 0.000(8) 0.009(8) -0.010(7) 
C196 0.051(6) 0.070(7) 0.123(7) 0.009(6) 0.010(6) 0.001(6) 
C197 0.054(6) 0.066(6) 0.101(6) -0.004(6) 0.021(6) -0.010(5) 

_refine_ls_extinction_method 
    'None'
_oxford_refine_ls_scale 1.258(7) 
loop_
 _geom_bond_atom_site_label_1
 _geom_bond_site_symmetry_1
 _geom_bond_atom_site_label_2
 _geom_bond_site_symmetry_2
 _geom_bond_distance
 _geom_bond_publ_flag
C1 . C2 . 1.406(5)    yes
C1 . C6 . 1.406(5)    yes
C1 . H11 . 0.950    no
I1 . I98 1_655 3.5154(9)    yes
I1 . I48 . 3.4914(9)    yes
Na1 . O28 . 2.359(8)    yes
Na1 . O31 . 2.375(8)    yes
Na1 . O34 . 2.421(8)    yes
Na1 . O78 . 2.531(12)    yes
Na1 . O81 . 2.338(9)    yes
Na1 . O84 . 2.545(10)    yes
C2 . C3 . 1.390(5)    yes
C2 . C13 . 1.460(6)    yes
C3 . C4 . 1.371(5)    yes
C3 . H31 . 0.950    no
C4 . C5 . 1.375(5)    yes
C4 . C7 . 1.574(4)    yes
C5 . C6 . 1.390(5)    yes
C5 . H51 . 0.950    no
C6 . C46 . 1.465(6)    yes
C7 . C8 . 1.517(5)    yes
C7 . C9 . 1.516(5)    yes
C7 . C10 . 1.519(5)    yes
C8 . H81 . 0.950    no
C8 . H82 . 0.950    no
C8 . H83 . 0.950    no
C9 . H91 . 0.950    no
C9 . H92 . 0.950    no
C9 . H93 . 0.950    no
C10 . H101 . 0.950    no
C10 . H102 . 0.950    no
C10 . H103 . 0.950    no
I11 . C12 . 2.089(9)    yes
C12 . C13 . 1.370(14)    yes
C12 . N16 . 1.375(15)    yes
C13 . N14 . 1.397(12)    yes
N14 . N15 . 1.278(17)    yes
N15 . N16 . 1.379(15)    yes
N16 . C17 . 1.467(18)    yes
C17 . C18 . 1.48(2)    yes
C17 . H171 . 0.950    no
C17 . H172 . 0.950    no
C18 . C19 . 1.36(2)    yes
C18 . C23 . 1.407(16)    yes
C19 . C20 . 1.39(3)    yes
C19 . H191 . 0.950    no
C20 . C21 . 1.48(2)    yes
C20 . H201 . 0.950    no
C21 . C22 . 1.33(3)    yes
C21 . C24 . 1.491(7)    yes
C22 . C23 . 1.38(2)    yes
C22 . H221 . 0.950    no
C23 . H231 . 0.950    no
C24 . O25 . 1.377(6)    yes
C24 . H241 . 0.950    no
C24 . H242 . 0.950    no
O25 . C26 . 1.374(6)    yes
C26 . C27 . 1.491(6)    yes
C26 . H261 . 0.950    no
C26 . H262 . 0.950    no
C27 . O28 . 1.387(6)    yes
C27 . H272 . 0.950    no
C27 . H271 . 0.950    no
O28 . C29 . 1.362(6)    yes
C29 . C30 . 1.551(6)    yes
C29 . H291 . 0.950    no
C29 . H292 . 0.950    no
C30 . O31 . 1.364(6)    yes
C30 . H301 . 0.950    no
C30 . H302 . 0.950    no
O31 . C32 . 1.384(6)    yes
C32 . C33 . 1.485(6)    yes
C32 . H321 . 0.950    no
C32 . H322 . 0.950    no
C33 . O34 . 1.372(6)    yes
C33 . H332 . 0.950    no
C33 . H331 . 0.950    no
O34 . C35 . 1.378(6)    yes
C35 . C36 . 1.488(6)    yes
C35 . H351 . 0.950    no
C35 . H352 . 0.950    no
C36 . C37 . 1.442(19)    yes
C36 . C41 . 1.389(19)    yes
C37 . C38 . 1.370(18)    yes
C37 . H371 . 0.950    no
C38 . C39 . 1.385(15)    yes
C38 . H381 . 0.950    no
C39 . C40 . 1.381(18)    yes
C39 . C42 . 1.529(18)    yes
C40 . C41 . 1.37(2)    yes
C40 . H401 . 0.950    no
C41 . H411 . 0.950    no
C42 . N43 . 1.468(14)    yes
C42 . H421 . 0.950    no
C42 . H422 . 0.950    no
N43 . N44 . 1.356(14)    yes
N43 . C47 . 1.332(13)    yes
N44 . N45 . 1.317(15)    yes
N45 . C46 . 1.357(12)    yes
C46 . C47 . 1.361(13)    yes
C47 . I48 . 2.089(10)    yes
C51 . C52 . 1.416(5)    yes
C51 . C56 . 1.394(5)    yes
C51 . H511 . 0.950    no
C52 . C53 . 1.394(5)    yes
C52 . C63 . 1.450(6)    yes
C53 . C54 . 1.362(5)    yes
C53 . H531 . 0.950    no
C54 . C55 . 1.381(5)    yes
C54 . C57 . 1.571(4)    yes
C55 . C56 . 1.398(5)    yes
C55 . H551 . 0.950    no
C56 . C96 . 1.489(6)    yes
C57 . C58 . 1.521(6)    yes
C57 . C59 . 1.518(5)    yes
C57 . C60 . 1.518(5)    yes
C58 . H581 . 0.950    no
C58 . H583 . 0.950    no
C58 . H582 . 0.950    no
C59 . H591 . 0.950    no
C59 . H593 . 0.950    no
C59 . H592 . 0.950    no
C60 . H601 . 0.950    no
C60 . H602 . 0.950    no
C60 . H603 . 0.950    no
I61 . C62 . 2.082(7)    yes
C62 . C63 . 1.367(7)    yes
C62 . N66 . 1.342(6)    yes
C63 . N64 . 1.351(7)    yes
N64 . N65 . 1.314(7)    yes
N65 . N66 . 1.359(7)    yes
N66 . C67 . 1.431(6)    yes
C67 . C68 . 1.442(5)    yes
C67 . H671 . 0.950    no
C67 . H672 . 0.950    no
C68 . C69 . 1.390(6)    yes
C68 . C73 . 1.391(6)    yes
C69 . C70 . 1.436(5)    yes
C69 . H691 . 0.950    no
C70 . C71 . 1.229(6)    yes
C70 . H701 . 0.950    no
C71 . C72 . 1.232(6)    yes
C71 . C74 . 1.485(5)    yes
C72 . C73 . 1.435(5)    yes
C72 . H721 . 0.950    no
C73 . H731 . 0.950    no
C74 . O75 . 1.360(7)    yes
C74 . H741 . 0.950    no
C74 . H742 . 0.950    no
O75 . C76 . 1.370(7)    yes
C76 . C77 . 1.477(7)    yes
C76 . H761 . 0.950    no
C76 . H762 . 0.950    no
C77 . O78 . 1.379(7)    yes
C77 . H772 . 0.950    no
C77 . H771 . 0.950    no
O78 . C79 . 1.359(5)    yes
O78 . C79 . 1.359(5)    yes
O78 . C177 . 1.379(7)    yes
C79 . C80 . 1.534(5)    yes
C79 . H791 . 0.950    no
C79 . H792 . 0.950    no
C80 . O81 . 1.356(5)    yes
C80 . H802 . 0.950    no
C80 . H801 . 0.950    no
O81 . C82 . 1.373(5)    yes
C82 . C83 . 1.478(5)    yes
C82 . H821 . 0.950    no
C82 . H822 . 0.950    no
C83 . O84 . 1.367(5)    yes
C83 . H831 . 0.950    no
C83 . H832 . 0.950    no
O84 . C85 . 1.368(5)    yes
C85 . C86 . 1.487(5)    yes
C85 . H852 . 0.950    no
C85 . H851 . 0.950    no
C86 . C87 . 1.427(19)    yes
C86 . C91 . 1.384(19)    yes
C87 . C88 . 1.37(2)    yes
C87 . H871 . 0.950    no
C88 . C89 . 1.400(15)    yes
C88 . H881 . 0.950    no
C89 . C90 . 1.422(16)    yes
C89 . C92 . 1.461(8)    yes
C90 . C91 . 1.37(2)    yes
C90 . H901 . 0.950    no
C91 . H911 . 0.950    no
C92 . N93 . 1.470(6)    yes
C92 . H921 . 0.950    no
C92 . H922 . 0.950    no
C92 . N193 . 1.425(6)    yes
C92 . H924 . 0.950    no
C92 . H923 . 0.950    no
N93 . N94 . 1.372(7)    yes
N93 . C97 . 1.356(6)    yes
N94 . N95 . 1.353(7)    yes
N95 . C96 . 1.349(7)    yes
C96 . C97 . 1.407(6)    yes
C97 . I98 . 2.070(6)    yes
I98 . C197 . 2.109(6)    yes
C151 . C152 . 1.392(5)    yes
C151 . C156 . 1.408(5)    yes
C151 . H1511 . 0.950    no
C152 . C153 . 1.392(6)    yes
C152 . C163 . 1.477(6)    yes
C153 . C154 . 1.375(5)    yes
C153 . H1531 . 0.950    no
C154 . C155 . 1.359(5)    yes
C154 . C157 . 1.569(4)    yes
C155 . C156 . 1.389(5)    yes
C155 . H1551 . 0.950    no
C156 . C196 . 1.438(6)    yes
C157 . C158 . 1.515(6)    yes
C157 . C159 . 1.519(6)    yes
C157 . C160 . 1.516(6)    yes
C158 . H1581 . 0.950    no
C158 . H1583 . 0.950    no
C158 . H1582 . 0.950    no
C159 . H1591 . 0.950    no
C159 . H1593 . 0.950    no
C159 . H1592 . 0.950    no
C160 . H1601 . 0.950    no
C160 . H1602 . 0.950    no
C160 . H1603 . 0.950    no
I161 . C162 . 2.092(8)    yes
C162 . C163 . 1.404(7)    yes
C162 . N166 . 1.357(7)    yes
C163 . N164 . 1.351(7)    yes
N164 . N165 . 1.350(7)    yes
N165 . N166 . 1.372(7)    yes
N166 . C167 . 1.465(6)    yes
C167 . C168 . 1.466(8)    yes
C167 . H1671 . 0.950    no
C167 . H1672 . 0.950    no
C168 . C169 . 1.395(6)    yes
C168 . C173 . 1.393(6)    yes
C169 . C170 . 1.439(6)    yes
C169 . H1691 . 0.950    no
C170 . C171 . 1.231(6)    yes
C170 . H1701 . 0.950    no
C171 . C172 . 1.236(6)    yes
C171 . C174 . 1.485(5)    yes
C172 . C173 . 1.439(6)    yes
C172 . H1721 . 0.950    no
C173 . H1731 . 0.950    no
C174 . O175 . 1.361(7)    yes
C174 . H1741 . 0.950    no
C174 . H1742 . 0.950    no
O175 . C176 . 1.358(7)    yes
C176 . C177 . 1.470(7)    yes
C176 . H1762 . 0.950    no
C176 . H1761 . 0.950    no
C177 . H1771 . 0.950    no
C177 . H1772 . 0.950    no
N193 . N194 . 1.347(7)    yes
N193 . C197 . 1.349(6)    yes
N194 . N195 . 1.314(7)    yes
N195 . C196 . 1.349(7)    yes
C196 . C197 . 1.356(7)    yes
loop_
 _geom_angle_atom_site_label_1
 _geom_angle_site_symmetry_1
 _geom_angle_atom_site_label_2
 _geom_angle_site_symmetry_2
 _geom_angle_atom_site_label_3
 _geom_angle_site_symmetry_3
 _geom_angle
 _geom_angle_publ_flag
C2 . C1 . C6 . 118.09(6)    yes
C2 . C1 . H11 . 121.0    no
C6 . C1 . H11 . 120.9    no
I98 1_655 I1 . I48 . 76.86(2)    yes
O28 . Na1 . O31 . 69.4(3)    yes
O28 . Na1 . O34 . 136.7(3)    yes
O31 . Na1 . O34 . 67.5(3)    yes
O28 . Na1 . O78 . 98.9(4)    yes
O31 . Na1 . O78 . 127.9(4)    yes
O34 . Na1 . O78 . 104.2(4)    yes
O28 . Na1 . O81 . 101.4(4)    yes
O31 . Na1 . O81 . 162.5(4)    yes
O34 . Na1 . O81 . 121.2(4)    yes
O78 . Na1 . O81 . 67.1(3)    yes
O28 . Na1 . O84 . 87.4(4)    yes
O31 . Na1 . O84 . 97.7(3)    yes
O34 . Na1 . O84 . 101.9(4)    yes
O78 . Na1 . O84 . 133.3(3)    yes
O81 . Na1 . O84 . 66.4(3)    yes
C1 . C2 . C3 . 119.62(6)    yes
C1 . C2 . C13 . 121.18(6)    yes
C3 . C2 . C13 . 119.17(6)    yes
C2 . C3 . C4 . 122.59(6)    yes
C2 . C3 . H31 . 118.8    no
C4 . C3 . H31 . 118.6    no
C3 . C4 . C5 . 117.42(5)    yes
C3 . C4 . C7 . 121.27(5)    yes
C5 . C4 . C7 . 121.30(5)    yes
C4 . C5 . C6 . 122.55(6)    yes
C4 . C5 . H51 . 118.6    no
C6 . C5 . H51 . 118.8    no
C1 . C6 . C5 . 119.60(6)    yes
C1 . C6 . C46 . 121.18(6)    yes
C5 . C6 . C46 . 119.17(6)    yes
C4 . C7 . C8 . 110.69(5)    yes
C4 . C7 . C9 . 110.68(5)    yes
C8 . C7 . C9 . 108.22(5)    yes
C4 . C7 . C10 . 110.70(5)    yes
C8 . C7 . C10 . 108.22(5)    yes
C9 . C7 . C10 . 108.23(5)    yes
C7 . C8 . H81 . 110.5    no
C7 . C8 . H82 . 109.4    no
H81 . C8 . H82 . 109.5    no
C7 . C8 . H83 . 108.5    no
H81 . C8 . H83 . 109.5    no
H82 . C8 . H83 . 109.5    no
C7 . C9 . H91 . 111.6    no
C7 . C9 . H92 . 107.9    no
H91 . C9 . H92 . 109.5    no
C7 . C9 . H93 . 108.8    no
H91 . C9 . H93 . 109.5    no
H92 . C9 . H93 . 109.5    no
C7 . C10 . H101 . 110.9    no
C7 . C10 . H102 . 109.5    no
H101 . C10 . H102 . 109.5    no
C7 . C10 . H103 . 108.0    no
H101 . C10 . H103 . 109.5    no
H102 . C10 . H103 . 109.5    no
I11 . C12 . C13 . 132.1(7)    yes
I11 . C12 . N16 . 120.6(8)    yes
C13 . C12 . N16 . 107.3(8)    yes
C2 . C13 . C12 . 132.4(7)    yes
C2 . C13 . N14 . 122.0(7)    yes
C12 . C13 . N14 . 105.5(8)    yes
C13 . N14 . N15 . 111.0(9)    yes
N14 . N15 . N16 . 108.2(10)    yes
N15 . N16 . C12 . 107.9(10)    yes
N15 . N16 . C17 . 120.2(10)    yes
C12 . N16 . C17 . 131.8(10)    yes
N16 . C17 . C18 . 113.1(10)    yes
N16 . C17 . H171 . 108.8    no
C18 . C17 . H171 . 108.9    no
N16 . C17 . H172 . 108.2    no
C18 . C17 . H172 . 108.2    no
H171 . C17 . H172 . 109.5    no
C17 . C18 . C19 . 117.1(12)    yes
C17 . C18 . C23 . 123.5(14)    yes
C19 . C18 . C23 . 119.2(15)    yes
C18 . C19 . C20 . 120.2(14)    yes
C18 . C19 . H191 . 121.3    no
C20 . C19 . H191 . 118.3    no
C19 . C20 . C21 . 120.4(16)    yes
C19 . C20 . H201 . 119.9    no
C21 . C20 . H201 . 118.3    no
C20 . C21 . C22 . 116.6(13)    yes
C20 . C21 . C24 . 119.1(15)    yes
C22 . C21 . C24 . 124.3(13)    yes
C21 . C22 . C23 . 123.0(13)    yes
C21 . C22 . H221 . 118.7    no
C23 . C22 . H221 . 118.3    no
C18 . C23 . C22 . 120.6(16)    yes
C18 . C23 . H231 . 119.6    no
C22 . C23 . H231 . 119.8    no
C21 . C24 . O25 . 115.07(7)    yes
C21 . C24 . H241 . 106.2    no
O25 . C24 . H241 . 106.9    no
C21 . C24 . H242 . 109.1    no
O25 . C24 . H242 . 109.9    no
H241 . C24 . H242 . 109.5    no
C24 . O25 . C26 . 110.22(7)    yes
O25 . C26 . C27 . 113.19(7)    yes
O25 . C26 . H261 . 108.0    no
C27 . C26 . H261 . 106.7    no
O25 . C26 . H262 . 109.8    no
C27 . C26 . H262 . 109.5    no
H261 . C26 . H262 . 109.5    no
C26 . C27 . O28 . 112.37(7)    yes
C26 . C27 . H272 . 107.2    no
O28 . C27 . H272 . 107.5    no
C26 . C27 . H271 . 110.5    no
O28 . C27 . H271 . 109.7    no
H272 . C27 . H271 . 109.5    no
Na1 . O28 . C27 . 123.4(4)    yes
Na1 . O28 . C29 . 118.1(5)    yes
C27 . O28 . C29 . 114.20(7)    yes
O28 . C29 . C30 . 110.73(7)    yes
O28 . C29 . H291 . 111.8    no
C30 . C29 . H291 . 113.0    no
O28 . C29 . H292 . 107.3    no
C30 . C29 . H292 . 104.1    no
H291 . C29 . H292 . 109.5    no
C29 . C30 . O31 . 110.75(7)    yes
C29 . C30 . H301 . 104.1    no
O31 . C30 . H301 . 104.7    no
C29 . C30 . H302 . 113.2    no
O31 . C30 . H302 . 113.8    no
H301 . C30 . H302 . 109.5    no
Na1 . O31 . C30 . 115.2(6)    yes
Na1 . O31 . C32 . 112.8(7)    yes
C30 . O31 . C32 . 114.19(7)    yes
O31 . C32 . C33 . 112.39(7)    yes
O31 . C32 . H321 . 107.1    no
C33 . C32 . H321 . 103.3    no
O31 . C32 . H322 . 111.6    no
C33 . C32 . H322 . 112.5    no
H321 . C32 . H322 . 109.5    no
C32 . C33 . O34 . 113.22(7)    yes
C32 . C33 . H332 . 112.8    no
O34 . C33 . H332 . 113.1    no
C32 . C33 . H331 . 102.9    no
O34 . C33 . H331 . 104.4    no
H332 . C33 . H331 . 109.5    no
Na1 . O34 . C33 . 117.5(4)    yes
Na1 . O34 . C35 . 131.9(4)    yes
C33 . O34 . C35 . 110.21(7)    yes
O34 . C35 . C36 . 115.05(7)    yes
O34 . C35 . H351 . 108.1    no
C36 . C35 . H351 . 108.7    no
O34 . C35 . H352 . 107.2    no
C36 . C35 . H352 . 108.2    no
H351 . C35 . H352 . 109.5    no
C35 . C36 . C37 . 118.7(11)    yes
C35 . C36 . C41 . 124.4(12)    yes
C37 . C36 . C41 . 116.7(11)    yes
C36 . C37 . C38 . 119.9(12)    yes
C36 . C37 . H371 . 121.4    no
C38 . C37 . H371 . 118.7    no
C37 . C38 . C39 . 121.8(13)    yes
C37 . C38 . H381 . 119.7    no
C39 . C38 . H381 . 118.5    no
C38 . C39 . C40 . 118.1(13)    yes
C38 . C39 . C42 . 119.7(12)    yes
C40 . C39 . C42 . 122.2(11)    yes
C39 . C40 . C41 . 121.6(13)    yes
C39 . C40 . H401 . 119.1    no
C41 . C40 . H401 . 119.3    no
C36 . C41 . C40 . 121.8(13)    yes
C36 . C41 . H411 . 119.0    no
C40 . C41 . H411 . 119.2    no
C39 . C42 . N43 . 109.5(10)    yes
C39 . C42 . H421 . 108.8    no
N43 . C42 . H421 . 109.8    no
C39 . C42 . H422 . 109.5    no
N43 . C42 . H422 . 109.8    no
H421 . C42 . H422 . 109.5    no
C42 . N43 . N44 . 118.1(9)    yes
C42 . N43 . C47 . 130.7(10)    yes
N44 . N43 . C47 . 111.0(9)    yes
N43 . N44 . N45 . 105.4(9)    yes
N44 . N45 . C46 . 110.4(9)    yes
C6 . C46 . N45 . 119.7(6)    yes
C6 . C46 . C47 . 133.3(6)    yes
N45 . C46 . C47 . 107.0(7)    yes
C46 . C47 . N43 . 106.0(9)    yes
C46 . C47 . I48 . 131.6(7)    yes
N43 . C47 . I48 . 122.3(8)    yes
C47 . I48 . I1 . 175.5(3)    yes
C52 . C51 . C56 . 118.11(6)    yes
C52 . C51 . H511 . 120.2    no
C56 . C51 . H511 . 121.7    no
C51 . C52 . C53 . 119.64(5)    yes
C51 . C52 . C63 . 121.15(6)    yes
C53 . C52 . C63 . 119.11(6)    yes
C52 . C53 . C54 . 122.64(6)    yes
C52 . C53 . H531 . 119.6    no
C54 . C53 . H531 . 117.8    no
C53 . C54 . C55 . 117.45(5)    yes
C53 . C54 . C57 . 121.25(5)    yes
C55 . C54 . C57 . 121.29(5)    yes
C54 . C55 . C56 . 122.58(6)    yes
C54 . C55 . H551 . 119.4    no
C56 . C55 . H551 . 118.0    no
C55 . C56 . C51 . 119.58(5)    yes
C55 . C56 . C96 . 119.17(6)    yes
C51 . C56 . C96 . 121.16(6)    yes
C54 . C57 . C58 . 110.69(5)    yes
C54 . C57 . C59 . 110.69(5)    yes
C58 . C57 . C59 . 108.22(5)    yes
C54 . C57 . C60 . 110.69(5)    yes
C58 . C57 . C60 . 108.23(5)    yes
C59 . C57 . C60 . 108.23(5)    yes
C57 . C58 . H581 . 110.4    no
C57 . C58 . H583 . 110.6    no
H581 . C58 . H583 . 109.5    no
C57 . C58 . H582 . 107.4    no
H581 . C58 . H582 . 109.5    no
H583 . C58 . H582 . 109.5    no
C57 . C59 . H591 . 110.6    no
C57 . C59 . H593 . 110.0    no
H591 . C59 . H593 . 109.5    no
C57 . C59 . H592 . 107.8    no
H591 . C59 . H592 . 109.5    no
H593 . C59 . H592 . 109.5    no
C57 . C60 . H601 . 112.0    no
C57 . C60 . H602 . 106.8    no
H601 . C60 . H602 . 109.5    no
C57 . C60 . H603 . 109.6    no
H601 . C60 . H603 . 109.5    no
H602 . C60 . H603 . 109.5    no
I61 . C62 . C63 . 132.18(8)    yes
I61 . C62 . N66 . 121.23(8)    yes
C63 . C62 . N66 . 106.56(7)    yes
C52 . C63 . C62 . 129.9(5)    yes
C52 . C63 . N64 . 121.4(4)    yes
C62 . C63 . N64 . 107.32(8)    yes
C63 . N64 . N65 . 109.66(8)    yes
N64 . N65 . N66 . 107.23(8)    yes
N65 . N66 . C62 . 109.17(8)    yes
N65 . N66 . C67 . 118.48(8)    yes
C62 . N66 . C67 . 132.06(8)    yes
N66 . C67 . C68 . 109.501(10)    yes
N66 . C67 . H671 . 106.5    no
C68 . C67 . H671 . 109.2    no
N66 . C67 . H672 . 114.4    no
C68 . C67 . H672 . 107.7    no
H671 . C67 . H672 . 109.5    no
C67 . C68 . C69 . 120.94(6)    yes
C67 . C68 . C73 . 121.00(6)    yes
C69 . C68 . C73 . 117.98(6)    yes
C68 . C69 . C70 . 116.01(6)    yes
C68 . C69 . H691 . 120.9    no
C70 . C69 . H691 . 122.9    no
C69 . C70 . C71 . 124.97(6)    yes
C69 . C70 . H701 . 116.0    no
C71 . C70 . H701 . 118.7    no
C70 . C71 . C72 . 120.12(5)    yes
C70 . C71 . C74 . 119.92(6)    yes
C72 . C71 . C74 . 119.95(6)    yes
C71 . C72 . C73 . 124.93(6)    yes
C71 . C72 . H721 . 118.0    no
C73 . C72 . H721 . 117.0    no
C72 . C73 . C68 . 115.96(6)    yes
C72 . C73 . H731 . 121.9    no
C68 . C73 . H731 . 121.6    no
C71 . C74 . O75 . 115.07(7)    yes
C71 . C74 . H741 . 110.0    no
O75 . C74 . H741 . 108.3    no
C71 . C74 . H742 . 105.9    no
O75 . C74 . H742 . 107.9    no
H741 . C74 . H742 . 109.5    no
C74 . O75 . C76 . 110.20(7)    yes
O75 . C76 . C77 . 113.19(7)    yes
O75 . C76 . H761 . 113.4    no
C77 . C76 . H761 . 113.0    no
O75 . C76 . H762 . 100.9    no
C77 . C76 . H762 . 105.9    no
H761 . C76 . H762 . 109.5    no
C76 . C77 . O78 . 112.35(7)    yes
C76 . C77 . H772 . 108.0    no
O78 . C77 . H772 . 108.4    no
C76 . C77 . H771 . 106.6    no
O78 . C77 . H771 . 111.9    no
H772 . C77 . H771 . 109.5    no
C77 . O78 . Na1 . 112.2(11)    yes
C77 . O78 . C79 . 114.21(7)    yes
Na1 . O78 . C79 . 114.6(7)    yes
Na1 . O78 . C79 . 114.6(7)    yes
Na1 . O78 . C177 . 123.4(12)    yes
C79 . O78 . C177 . 114.17(7)    yes
O78 . C79 . C80 . 110.71(5)    yes
O78 . C79 . H791 . 106.1    no
C80 . C79 . H791 . 105.8    no
O78 . C79 . H792 . 111.8    no
C80 . C79 . H792 . 112.5    no
H791 . C79 . H792 . 109.5    no
C79 . C80 . O81 . 110.70(5)    yes
C79 . C80 . H802 . 105.8    no
O81 . C80 . H802 . 106.0    no
C79 . C80 . H801 . 111.8    no
O81 . C80 . H801 . 112.6    no
H802 . C80 . H801 . 109.5    no
Na1 . O81 . C80 . 118.7(6)    yes
Na1 . O81 . C82 . 122.4(6)    yes
C80 . O81 . C82 . 114.21(5)    yes
O81 . C82 . C83 . 112.35(5)    yes
O81 . C82 . H821 . 104.9    no
C83 . C82 . H821 . 107.5    no
O81 . C82 . H822 . 111.9    no
C83 . C82 . H822 . 110.5    no
H821 . C82 . H822 . 109.5    no
C82 . C83 . O84 . 113.19(5)    yes
C82 . C83 . H831 . 110.1    no
O84 . C83 . H831 . 110.3    no
C82 . C83 . H832 . 107.0    no
O84 . C83 . H832 . 106.6    no
H831 . C83 . H832 . 109.5    no
C83 . O84 . Na1 . 113.8(6)    yes
C83 . O84 . C85 . 110.21(5)    yes
Na1 . O84 . C85 . 126.2(7)    yes
O84 . C85 . C86 . 115.06(5)    yes
O84 . C85 . H852 . 110.9    no
C86 . C85 . H852 . 110.6    no
O84 . C85 . H851 . 104.7    no
C86 . C85 . H851 . 105.6    no
H852 . C85 . H851 . 109.5    no
C85 . C86 . C87 . 121.9(9)    yes
C85 . C86 . C91 . 122.3(12)    yes
C87 . C86 . C91 . 115.8(12)    yes
C86 . C87 . C88 . 120.7(11)    yes
C86 . C87 . H871 . 119.5    no
C88 . C87 . H871 . 119.8    no
C87 . C88 . C89 . 124.0(10)    yes
C87 . C88 . H881 . 118.1    no
C89 . C88 . H881 . 117.9    no
C88 . C89 . C90 . 114.2(11)    yes
C88 . C89 . C92 . 125.1(7)    yes
C90 . C89 . C92 . 120.6(9)    yes
C89 . C90 . C91 . 122.1(12)    yes
C89 . C90 . H901 . 118.5    no
C91 . C90 . H901 . 119.4    no
C86 . C91 . C90 . 123.0(13)    yes
C86 . C91 . H911 . 118.9    no
C90 . C91 . H911 . 118.1    no
C89 . C92 . N93 . 109.501(10)    yes
C89 . C92 . H921 . 110.6    no
N93 . C92 . H921 . 112.8    no
C89 . C92 . H922 . 107.6    no
N93 . C92 . H922 . 106.7    no
H921 . C92 . H922 . 109.5    no
C89 . C92 . N193 . 109.499(10)    yes
C89 . C92 . H924 . 110.6    no
N193 . C92 . H924 . 112.7    no
C89 . C92 . H923 . 107.6    no
N193 . C92 . H923 . 106.9    no
H924 . C92 . H923 . 109.5    no
C92 . N93 . N94 . 118.56(8)    yes
C92 . N93 . C97 . 132.15(8)    yes
N94 . N93 . C97 . 109.18(7)    yes
N93 . N94 . N95 . 107.26(8)    yes
N94 . N95 . C96 . 109.68(8)    yes
C56 . C96 . N95 . 117.5(4)    yes
C56 . C96 . C97 . 133.8(3)    yes
N95 . C96 . C97 . 107.26(8)    yes
C96 . C97 . N93 . 106.57(7)    yes
C96 . C97 . I98 . 132.20(8)    yes
N93 . C97 . I98 . 121.23(8)    yes
C97 . I98 . I1 1_455 171.20(14)    yes
I1 1_455 I98 . C197 . 172.83(14)    yes
C152 . C151 . C156 . 118.11(6)    yes
C152 . C151 . H1511 . 122.8    no
C156 . C151 . H1511 . 118.9    no
C151 . C152 . C153 . 119.56(6)    yes
C151 . C152 . C163 . 121.13(6)    yes
C153 . C152 . C163 . 119.15(6)    yes
C152 . C153 . C154 . 122.56(6)    yes
C152 . C153 . H1531 . 116.7    no
C154 . C153 . H1531 . 120.7    no
C153 . C154 . C155 . 117.45(5)    yes
C153 . C154 . C157 . 121.31(5)    yes
C155 . C154 . C157 . 121.24(5)    yes
C154 . C155 . C156 . 122.65(6)    yes
C154 . C155 . H1551 . 116.5    no
C156 . C155 . H1551 . 120.7    no
C151 . C156 . C155 . 119.59(6)    yes
C151 . C156 . C196 . 121.09(6)    yes
C155 . C156 . C196 . 119.05(6)    yes
C154 . C157 . C158 . 110.70(5)    yes
C154 . C157 . C159 . 110.68(5)    yes
C158 . C157 . C159 . 108.23(5)    yes
C154 . C157 . C160 . 110.68(5)    yes
C158 . C157 . C160 . 108.23(5)    yes
C159 . C157 . C160 . 108.22(5)    yes
C157 . C158 . H1581 . 112.7    no
C157 . C158 . H1583 . 109.9    no
H1581 . C158 . H1583 . 109.5    no
C157 . C158 . H1582 . 105.7    no
H1581 . C158 . H1582 . 109.5    no
H1583 . C158 . H1582 . 109.5    no
C157 . C159 . H1591 . 106.1    no
C157 . C159 . H1593 . 111.6    no
H1591 . C159 . H1593 . 109.5    no
C157 . C159 . H1592 . 110.6    no
H1591 . C159 . H1592 . 109.5    no
H1593 . C159 . H1592 . 109.5    no
C157 . C160 . H1601 . 114.0    no
C157 . C160 . H1602 . 107.8    no
H1601 . C160 . H1602 . 109.5    no
C157 . C160 . H1603 . 106.5    no
H1601 . C160 . H1603 . 109.5    no
H1602 . C160 . H1603 . 109.5    no
I161 . C162 . C163 . 132.21(8)    yes
I161 . C162 . N166 . 121.24(8)    yes
C163 . C162 . N166 . 106.55(7)    yes
C152 . C163 . C162 . 130.9(4)    yes
C152 . C163 . N164 . 121.8(4)    yes
C162 . C163 . N164 . 107.28(8)    yes
C163 . N164 . N165 . 109.69(8)    yes
N164 . N165 . N166 . 107.26(8)    yes
N165 . N166 . C162 . 109.19(7)    yes
N165 . N166 . C167 . 118.55(8)    yes
C162 . N166 . C167 . 132.16(8)    yes
N166 . C167 . C168 . 109.501(10)    yes
N166 . C167 . H1671 . 105.1    no
C168 . C167 . H1671 . 114.5    no
N166 . C167 . H1672 . 112.2    no
C168 . C167 . H1672 . 106.3    no
H1671 . C167 . H1672 . 109.5    no
C167 . C168 . C169 . 115.5(5)    yes
C167 . C168 . C173 . 126.2(4)    yes
C169 . C168 . C173 . 117.99(5)    yes
C168 . C169 . C170 . 116.01(6)    yes
C168 . C169 . H1691 . 122.7    no
C170 . C169 . H1691 . 121.3    no
C169 . C170 . C171 . 124.97(6)    yes
C169 . C170 . H1701 . 117.6    no
C171 . C170 . H1701 . 117.2    no
C170 . C171 . C172 . 120.12(5)    yes
C170 . C171 . C174 . 119.93(6)    yes
C172 . C171 . C174 . 119.95(6)    yes
C171 . C172 . C173 . 124.93(6)    yes
C171 . C172 . H1721 . 119.9    no
C173 . C172 . H1721 . 115.2    no
C172 . C173 . C168 . 115.97(6)    yes
C172 . C173 . H1731 . 123.7    no
C168 . C173 . H1731 . 120.1    no
C171 . C174 . O175 . 115.06(7)    yes
C171 . C174 . H1741 . 112.5    no
O175 . C174 . H1741 . 111.0    no
C171 . C174 . H1742 . 104.9    no
O175 . C174 . H1742 . 103.1    no
H1741 . C174 . H1742 . 109.5    no
C174 . O175 . C176 . 110.20(7)    yes
O175 . C176 . C177 . 113.19(7)    yes
O175 . C176 . H1762 . 118.6    no
C177 . C176 . H1762 . 118.4    no
O175 . C176 . H1761 . 83.3    no
C177 . C176 . H1761 . 107.3    no
H1762 . C176 . H1761 . 109.5    no
C176 . C177 . O78 . 112.36(7)    yes
C176 . C177 . H1771 . 102.3    no
O78 . C177 . H1771 . 86.2    no
C176 . C177 . H1772 . 106.0    no
O78 . C177 . H1772 . 134.2    no
H1771 . C177 . H1772 . 109.5    no
C92 . N193 . N194 . 118.48(8)    yes
C92 . N193 . C197 . 132.10(8)    yes
N194 . N193 . C197 . 109.16(8)    yes
N193 . N194 . N195 . 107.23(8)    yes
N194 . N195 . C196 . 109.68(8)    yes
C156 . C196 . N195 . 124.2(4)    yes
C156 . C196 . C197 . 127.5(4)    yes
N195 . C196 . C197 . 107.35(8)    yes
I98 . C197 . C196 . 132.16(8)    yes
I98 . C197 . N193 . 121.29(8)    yes
C196 . C197 . N193 . 106.54(7)    yes
loop_
 _geom_hbond_atom_site_label_D
 _geom_hbond_site_symmetry_D
 _geom_hbond_atom_site_label_H
 _geom_hbond_site_symmetry_H
 _geom_hbond_atom_site_label_A
 _geom_hbond_site_symmetry_A
 _geom_hbond_angle_DHA
 _geom_hbond_distance_DH
 _geom_hbond_distance_HA
 _geom_hbond_distance_DA
 _geom_hbond_publ_flag
C8 . H83 . N164 4_665 157 0.95 2.60 3.491(16)    yes
C29 . H291 . O25 . 128 0.95 2.33 3.005(16)    yes
C33 . H331 . C172 . 148 0.95 2.59 3.426(16)    yes
C74 . H742 . C10 3_546 144 0.95 2.58 3.401(16)    yes
C53 . H1531 . C158 . 121 0.97 2.45 3.064(16)    yes
C58 . H1582 . C59 . 122 0.73 1.99 2.462(16)    yes
C58 . H1582 . C158 . 134 0.73 0.95 1.555(16)    yes
C176 . H1762 . C74 . 123 0.95 1.27 1.954(16)    yes
O75 . H1761 . O78 . 122 0.91 2.40 2.978(16)    yes


_iucr_refine_instructions_details
;
#
# Punched on 23/11/22 at 18:51:17
#
#LIST     12                                                                    
BLOCK SCALE X'S  U'S 
EQUIV PART(1001, OCC) PART(1002, OCC) 
WEIGHT -1 PART(1002, OCC) 
RIDE C   (   1,X'S) H   (  11,X'S) 
RIDE C   (   3,X'S) H   (  31,X'S) 
RIDE C   (   5,X'S) H   (  51,X'S) 
RIDE C   (   8,X'S) H   (  81,X'S) H   (  82,X'S) H   (  83,X'S) 
RIDE C   (   9,X'S) H   (  91,X'S) H   (  92,X'S) H   (  93,X'S) 
RIDE C   (  10,X'S) H   ( 101,X'S) H   ( 102,X'S) H   ( 103,X'S) 
RIDE C   (  17,X'S) H   ( 171,X'S) H   ( 172,X'S) 
RIDE C   (  19,X'S) H   ( 191,X'S) 
RIDE C   (  20,X'S) H   ( 201,X'S) 
RIDE C   (  22,X'S) H   ( 221,X'S) 
RIDE C   (  23,X'S) H   ( 231,X'S) 
RIDE C   (  24,X'S) H   ( 241,X'S) H   ( 242,X'S) 
RIDE C   (  26,X'S) H   ( 261,X'S) H   ( 262,X'S) 
RIDE C   (  27,X'S) H   ( 272,X'S) H   ( 271,X'S) 
RIDE C   (  29,X'S) H   ( 291,X'S) H   ( 292,X'S) 
RIDE C   (  30,X'S) H   ( 301,X'S) H   ( 302,X'S) 
RIDE C   (  32,X'S) H   ( 321,X'S) H   ( 322,X'S) 
RIDE C   (  33,X'S) H   ( 332,X'S) H   ( 331,X'S) 
RIDE C   (  35,X'S) H   ( 351,X'S) H   ( 352,X'S) 
RIDE C   (  37,X'S) H   ( 371,X'S) 
RIDE C   (  38,X'S) H   ( 381,X'S) 
RIDE C   (  40,X'S) H   ( 401,X'S) 
RIDE C   (  41,X'S) H   ( 411,X'S) 
RIDE C   (  42,X'S) H   ( 421,X'S) H   ( 422,X'S) 
RIDE C   (  51,X'S) H   ( 511,X'S) 
RIDE C   (  53,X'S) H   ( 531,X'S) 
RIDE C   (  55,X'S) H   ( 551,X'S) 
RIDE C   (  58,X'S) H   ( 581,X'S) H   ( 583,X'S) H   ( 582,X'S) 
RIDE C   (  59,X'S) H   ( 591,X'S) H   ( 593,X'S) H   ( 592,X'S) 
RIDE C   (  60,X'S) H   ( 601,X'S) H   ( 602,X'S) H   ( 603,X'S) 
RIDE C   (  67,X'S) H   ( 671,X'S) H   ( 672,X'S) 
RIDE C   (  69,X'S) H   ( 691,X'S) 
RIDE C   (  70,X'S) H   ( 701,X'S) 
RIDE C   (  72,X'S) H   ( 721,X'S) 
RIDE C   (  73,X'S) H   ( 731,X'S) 
RIDE C   (  74,X'S) H   ( 741,X'S) H   ( 742,X'S) 
RIDE C   (  76,X'S) H   ( 761,X'S) H   ( 762,X'S) 
RIDE C   (  77,X'S) H   ( 772,X'S) H   ( 771,X'S) 
RIDE C   (  79,X'S) H   ( 791,X'S) H   ( 792,X'S) 
RIDE C   (  80,X'S) H   ( 802,X'S) H   ( 801,X'S) 
RIDE C   (  82,X'S) H   ( 821,X'S) H   ( 822,X'S) 
RIDE C   (  83,X'S) H   ( 831,X'S) H   ( 832,X'S) 
RIDE C   (  85,X'S) H   ( 852,X'S) H   ( 851,X'S) 
RIDE C   (  87,X'S) H   ( 871,X'S) 
RIDE C   (  88,X'S) H   ( 881,X'S) 
RIDE C   (  90,X'S) H   ( 901,X'S) 
RIDE C   (  91,X'S) H   ( 911,X'S) 
RIDE C   (  92,X'S) H   ( 921,X'S) H   ( 922,X'S) 
CONT H   ( 924,X'S) H   ( 923,X'S) 
RIDE C   ( 151,X'S) H   (1511,X'S) 
RIDE C   ( 153,X'S) H   (1531,X'S) 
RIDE C   ( 155,X'S) H   (1551,X'S) 
RIDE C   ( 158,X'S) H   (1581,X'S) H   (1583,X'S) H   (1582,X'S) 
RIDE C   ( 159,X'S) H   (1591,X'S) H   (1593,X'S) H   (1592,X'S) 
RIDE C   ( 160,X'S) H   (1601,X'S) H   (1602,X'S) H   (1603,X'S) 
RIDE C   ( 167,X'S) H   (1671,X'S) H   (1672,X'S) 
RIDE C   ( 169,X'S) H   (1691,X'S) 
RIDE C   ( 170,X'S) H   (1701,X'S) 
RIDE C   ( 172,X'S) H   (1721,X'S) 
RIDE C   ( 173,X'S) H   (1731,X'S) 
RIDE C   ( 174,X'S) H   (1741,X'S) H   (1742,X'S) 
RIDE C   ( 176,X'S) H   (1762,X'S) H   (1761,X'S) 
RIDE C   ( 177,X'S) H   (1771,X'S) H   (1772,X'S) 
END                                                                             
#
# Punched on 23/11/22 at 18:51:17
#
#LIST     16                                                                    
REM 
REM TERT-BUTYL 
REM 
SAME C(4) C(7) C(8) C(9) C(10) AND 
CONT C(4) C(7) C(9) C(10) C(8) AND 
CONT C(4) C(7) C(10) C(8) C(9) AND 
CONT C(54) C(57) C(58) C(59) C(60) AND 
CONT C(54) C(57) C(59) C(60) C(58) AND 
CONT C(54) C(57) C(60) C(58) C(59) AND 
CONT C(154) C(157) C(158) C(159) C(160) AND 
CONT C(154) C(157) C(159) C(160) C(158) AND 
CONT C(154) C(157) C(160) C(158) C(159) 
SIMU 0.01 C(4) C(7) C(8) C(9) C(10) AND 
CONT C(4) C(7) C(9) C(10) C(8) AND 
CONT C(4) C(7) C(10) C(8) C(9) 
SIMU 0.01 C(54) C(57) C(58) C(59) C(60) AND 
CONT C(54) C(57) C(59) C(60) C(58) AND 
CONT C(54) C(57) C(60) C(58) C(59) 
SIMU 0.01 C(154) C(157) C(158) C(159) C(160) AND 
CONT C(154) C(157) C(159) C(160) C(158) AND 
CONT C(154) C(157) C(160) C(158) C(159) 
DELU 0.01 C(4) C(7) C(8) C(9) C(10) AND 
CONT C(4) C(7) C(9) C(10) C(8) AND 
CONT C(4) C(7) C(10) C(8) C(9) 
DELU 0.01 C(54) C(57) C(58) C(59) C(60) AND 
CONT C(54) C(57) C(59) C(60) C(58) AND 
CONT C(54) C(57) C(60) C(58) C(59) 
DELU 0.01 C(154) C(157) C(158) C(159) C(160) AND 
CONT C(154) C(157) C(159) C(160) C(158) AND 
CONT C(154) C(157) C(160) C(158) C(159) 
REM 
REM POLYETHER CHAIN 
REM 
SAME C(21) C(24) O(25) C(26) C(27) O(28) C(29) 
CONT C(30) O(31) C(32) C(33) O(34) C(35) C(36) AND 
CONT C(36) C(35) O(34) C(33) C(32) O(31) C(30) 
CONT C(29) O(28) C(27) C(26) O(25) C(24) C(21) AND 
CONT C(71) C(74) O(75) C(76) C(77) O(78) C(79) 
CONT C(80) O(81) C(82) C(83) O(84) C(85) C(86) AND 
CONT C(86) C(85) O(84) C(83) C(82) O(81) C(80) 
CONT C(79) O(78) C(77) C(76) O(75) C(74) C(71) AND 
CONT C(171) C(174) O(175) C(176) C(177) O(78) C(79) 
CONT C(80) O(81) C(82) C(83) O(84) C(85) C(86) AND 
CONT C(86) C(85) O(84) C(83) C(82) O(81) C(80) 
CONT C(79) O(78) C(177) C(176) O(175) C(174) C(171) 
SIMU 0.01 C(21) C(24) O(25) C(26) C(27) O(28) C(29) 
CONT C(30) O(31) C(32) C(33) O(34) C(35) C(36) AND 
CONT C(36) C(35) O(34) C(33) C(32) O(31) C(30) 
CONT C(29) O(28) C(27) C(26) O(25) C(24) C(21) AND 
CONT C(71) C(74) O(75) C(76) C(77) O(78) C(79) 
CONT C(80) O(81) C(82) C(83) O(84) C(85) C(86) AND 
CONT C(86) C(85) O(84) C(83) C(82) O(81) C(80) 
CONT C(79) O(78) C(77) C(76) O(75) C(74) C(71) AND 
CONT C(171) C(174) O(175) C(176) C(177) O(78) C(79) 
CONT C(80) O(81) C(82) C(83) O(84) C(85) C(86) AND 
CONT C(86) C(85) O(84) C(83) C(82) O(81) C(80) 
CONT C(79) O(78) C(177) C(176) O(175) C(174) C(171) 
REM 
REM SIDE PHENYL RINGS 
REM 
SAME C(67) C(68) C(69) C(70) C(71) C(72) C(73) C(74) AND 
CONT C(67) C(68) C(73) C(72) C(71) C(70) C(69) C(74) AND 
CONT C(67) C(168) C(169) C(170) C(171) C(172) C(173) C(174) AND 
CONT C(67) C(168) C(173) C(172) C(171) C(170) C(169) C(174) 
SIMU 0.01 C(67) C(68) C(69) C(70) C(71) C(72) C(73) C(74) AND 
CONT C(67) C(68) C(73) C(72) C(71) C(70) C(69) C(74) AND 
CONT C(67) C(168) C(169) C(170) C(171) C(172) C(173) C(174) AND 
CONT C(67) C(168) C(173) C(172) C(171) C(170) C(169) C(174) 
PLANAR C(67) C(68) C(69) C(70) C(71) C(72) C(73) C(74) 
PLANAR C(67) C(168) C(169) C(170) C(171) C(172) C(173) C(174) 
REM 
REM CORNERS 
REM 
ANGLE 109.5,0.01 = 
CONT N(66) TO C(67) TO C(68) N(166) TO C(167) TO C(168) 
CONT N(93) TO C(92) TO C(89) N(193) TO C(92) TO C(89) 
DIST 0,0.01 = MEAN 
CONT N(66) TO C(67) N(166) TO C(167) N(93) TO C(92) N(193) TO C(92) 
CONT C(67) TO C(68) C(167) TO C(168) C(92) TO C(89) 
REM 
REM END PHENYL RINGS 
REM 
SAME C(1) C(2) C(3) C(4) C(5) C(6) C(13) C(7) C(46) AND 
CONT C(1) C(6) C(5) C(4) C(3) C(2) C(46) C(7) C(13) AND 
CONT C(51) C(52) C(53) C(54) C(55) C(56) C(63) C(57) C(96) AND 
CONT C(51) C(56) C(55) C(54) C(53) C(52) C(96) C(57) C(63) AND 
CONT C(151) C(152) C(153) C(154) C(155) C(156) C(163) C(157) C(196) AND 
CONT C(151) C(156) C(155) C(154) C(153) C(152) C(196) C(157) C(163) 
SIMU 0.01 C(1) C(2) C(3) C(4) C(5) C(6) C(13) C(7) C(46) AND 
CONT C(1) C(6) C(5) C(4) C(3) C(2) C(46) C(7) C(13) AND 
CONT C(51) C(52) C(53) C(54) C(55) C(56) C(63) C(57) C(96) AND 
CONT C(51) C(56) C(55) C(54) C(53) C(52) C(96) C(57) C(63) AND 
CONT C(151) C(152) C(153) C(154) C(155) C(156) C(163) C(157) C(196) AND 
CONT C(151) C(156) C(155) C(154) C(153) C(152) C(196) C(157) C(163) 
DELU 0.01 C(1) C(2) C(3) C(4) C(5) C(6) C(13) C(7) C(46) AND 
CONT C(1) C(6) C(5) C(4) C(3) C(2) C(46) C(7) C(13) AND 
CONT C(51) C(52) C(53) C(54) C(55) C(56) C(63) C(57) C(96) AND 
CONT C(51) C(56) C(55) C(54) C(53) C(52) C(96) C(57) C(63) AND 
CONT C(151) C(152) C(153) C(154) C(155) C(156) C(163) C(157) C(196) AND 
CONT C(151) C(156) C(155) C(154) C(153) C(152) C(196) C(157) C(163) 
PLANAR C(51) C(52) C(53) C(54) C(55) C(56) C(57) 
PLANAR C(151) C(152) C(153) C(154) C(155) C(156) C(157) 
REM 
REM IODOTRIAZOLES 
REM 
SAME I(61) C(62) C(63) N(64) N(65) N(66) C(67) AND 
CONT I(161) C(162) C(163) N(164) N(165) N(166) C(167) AND 
CONT I(98) C(97) C(96) N(95) N(94) N(93) C(92) AND 
CONT I(98) C(197) C(196) N(195) N(194) N(193) C(92) 
PLANAR I(61) C(62) C(63) N(64) N(65) N(66) C(67) 
PLANAR I(161) C(162) C(163) N(164) N(165) N(166) C(167) 
PLANAR I(98) C(97) C(96) N(95) N(94) N(93) C(92) 
PLANAR I(98) C(197) C(196) N(195) N(194) N(193) C(92) 
SIMU 0.01 I(61) C(62) C(63) N(64) N(65) N(66) C(67) AND 
CONT I(161) C(162) C(163) N(164) N(165) N(166) C(167) 
SIMU 0.01 I(98) C(97) C(96) N(95) N(94) N(93) C(92)  AND 
CONT I(98) C(197) C(196) N(195) N(194) N(193) C(92) 
DELU 0.01 I(61) C(62) C(63) N(64) N(65) N(66) C(67) AND 
CONT I(161) C(162) C(163) N(164) N(165) N(166) C(167) 
DELU 0.01 I(98) C(97) C(96) N(95) N(94) N(93) C(92)  AND 
CONT I(98) C(197) C(196) N(195) N(194) N(193) C(92) 
U(IJ) .0, 0.01000 = I(61) TO I(161) 
REM   HREST   START (DO NOT REMOVE THIS LINE) 
REM   HREST   END (DO NOT REMOVE THIS LINE) 
END                                                                             
;
 
# Reflections are selected by the following conditions :-
# Minimum value of SQRTW        is   0.00
# Minimum value of RATIO        is  -3.00


#==============================================================================
data_2.HBXB-DEG
#==============================================================================
_audit_creation_date        "2022-11-23"
_audit_creation_method 'CRYSTALS_ver_14.61_build_7986 '

_oxford_structure_analysis_title  '7727/034hk22'

_refine_special_details
;
The data, though a little weak and indicative of a poor 
mosaicity, indexed, solved and refined well.  Enlarged 
and prolate displacement ellipsoids suggested the presence 
of disorder in one of the ^t^Bu groups, which was modelled 
using two components, which required same distance, thermal 
similarity and vibrational restraints to maintain sensible 
geometries and displacements.

A small amount of diffuse electron density thought to be 
partially occupied, disordered solvent was also found.  This 
was treated by taking the discrete Fourier transform of the 
void region as contributions to the calculated structure 
factors using PLATON/SQUEEZE.
;

loop_ 
  _platon_squeeze_void_nr 
  _platon_squeeze_void_average_x 
  _platon_squeeze_void_average_y 
  _platon_squeeze_void_average_z 
  _platon_squeeze_void_volume 
  _platon_squeeze_void_count_electrons 
  _platon_squeeze_void_content 
   1  0.000  0.500  0.500        55         4 ' ' 
   2  0.230  0.650  0.761        11         1 ' ' 
   3  0.770  0.350  0.239        11         1 ' ' 
_platon_squeeze_void_probe_radius                  1.20 
_platon_squeeze_details                           
;
The discrete Fourier transform of the void region were treated as 
contributions to the A and B parts of the calculated structure factors.
; 

_chemical_name_systematic         .
_chemical_melting_point           'not measured'

_cell_length_a                    13.7114(3)
_cell_length_b                    16.6936(6)
_cell_length_c                    17.3863(4)
_cell_angle_alpha                 68.872(3)
_cell_angle_beta                  84.057(2)
_cell_angle_gamma                 68.699(3)
_cell_volume                      3456.77(19)
 
_symmetry_cell_setting            'triclinic' 
_symmetry_space_group_name_H-M    'P -1 ' 
_symmetry_space_group_name_Hall   '-P 1'
loop_
 _symmetry_equiv_pos_as_xyz
 'x,y,z'
 '-x,-y,-z'

loop_
_atom_type_symbol
_atom_type_scat_dispersion_real
_atom_type_scat_dispersion_imag
_atom_type_scat_Cromer_Mann_a1
_atom_type_scat_Cromer_Mann_b1
_atom_type_scat_Cromer_Mann_a2
_atom_type_scat_Cromer_Mann_b2
_atom_type_scat_Cromer_Mann_a3
_atom_type_scat_Cromer_Mann_b3
_atom_type_scat_Cromer_Mann_a4
_atom_type_scat_Cromer_Mann_b4
_atom_type_scat_Cromer_Mann_c
_atom_type_scat_source  
 C       0.0181   0.0091   2.3100  20.8439   1.0200  10.2075   1.5886   0.5687
   0.8650  51.6512   0.2156 'International Tables Vol C 4.2.6.8 and 6.1.1.4'
 H       0.0000   0.0000   0.4930  10.5109   0.3229  26.1257   0.1402   3.1424
   0.0408  57.7998   0.0030 'International Tables Vol C 4.2.6.8 and 6.1.1.4'
 I      -0.3257   6.8362  20.1472   4.3470  18.9949   0.3814   7.5138  27.7660
   2.2735  66.8776   4.0712 'International Tables Vol C 4.2.6.8 and 6.1.1.4'
 N       0.0311   0.0180  12.2126   0.0057   3.1322   9.8933   2.0125  28.9975
   1.1663   0.5826 -11.5290 'International Tables Vol C 4.2.6.8 and 6.1.1.4'
 O       0.0492   0.0322   3.0485  13.2771   2.2868   5.7011   1.5463   0.3239
   0.8670  32.9089   0.2508 'International Tables Vol C 4.2.6.8 and 6.1.1.4'
 
 
_cell_formula_units_Z                    2

# Given Formula = C71 H80 I2 N12 O7 
# Dc =      1.41 Fooo =   1504.00 Mu =     76.39 M =   1467.30
# Found Formula = C71 H80 I2 N12 O7 
# Dc =      1.41 FOOO =   1504.00 Mu =     76.39 M =   1467.30

_chemical_formula_sum             'C71 H80 I2 N12 O7'
_chemical_formula_moiety          'C71 H80 I2 N12 O7'
_chemical_compound_source                .
_chemical_formula_weight           1467.30
 
 
_cell_measurement_reflns_used        20654
_cell_measurement_theta_min             3.42
_cell_measurement_theta_max            75.98
_cell_measurement_temperature          150
 
_exptl_crystal_description        'needle' 
_exptl_crystal_colour             'clear_pale_colourless' 
_exptl_crystal_size_min           0.03 
_exptl_crystal_size_mid           0.04 
_exptl_crystal_size_max           0.26 

loop_
_exptl_crystal_face_index_h
_exptl_crystal_face_index_k
_exptl_crystal_face_index_l
_exptl_crystal_face_perp_dist
   1    0    0 0.0200
  -1    0    0 0.0200
   0    1    0 0.1000
   0   -1    0 0.1000
   0    0    1 0.1100
   0    0   -1 0.1000
   1   -2   -2 0.0200
  -1    2    2 0.0200
   1    1    1 0.0100
  -1   -1   -1 0.0150
 
_exptl_crystal_density_diffrn     1.410 
_exptl_crystal_density_meas       'not measured' 
_exptl_crystal_density_method     'not measured' 
# Non-dispersive F(000): 
_exptl_crystal_F_000              1504 
_exptl_absorpt_coefficient_mu     7.639 
 
# Sheldrick geometric approximatio 0.72 0.83 
_exptl_absorpt_correction_type    gaussian 
_exptl_absorpt_process_details 
; 
CrysAlisPro 1.171.40.67a (Rigaku Oxford Diffraction, 2019)
Numerical absorption correction based on gaussian integration over
a multifaceted crystal model Empirical absorption correction using 
spherical harmonics, implemented in SCALE3 ABSPACK scaling 
algorithm. 
; 
_exptl_absorpt_correction_T_min   0.20 
_exptl_absorpt_correction_T_max   0.83 
_diffrn_measurement_device_type   'Oxford Diffraction SuperNova' 
_diffrn_measurement_device        'Area' 
_diffrn_radiation_monochromator   'focussing mirrors' 
_diffrn_radiation_type            'Cu K\a'
_diffrn_radiation_wavelength           1.54184
_diffrn_measurement_method        \w 
 
# If a reference occurs more than once, delete the author 
# and date from subsequent references. 
_computing_data_collection        'SuperNova, (Oxford Diffraction, 2010)' 
_computing_cell_refinement 
; 
 CrysAlisPro (Rigaku Oxford Diffraction, 2017) 
; 
_computing_data_reduction 
; 
 CrysAlisPro (Rigaku Oxford Diffraction, 2017) 
; 
_computing_structure_solution     'Superflip (Palatinus & Chapuis, 2007)' 
_computing_structure_refinement   'CRYSTALS (Betteridge et al., 2003)' 
_computing_publication_material   'CRYSTALS (Betteridge et al., 2003)' 
_computing_molecular_graphics     'CAMERON (Watkin et al., 1996)' 
 
_diffrn_standards_interval_time   . 
_diffrn_standards_interval_count  . 
_diffrn_standards_number          0 
_diffrn_standards_decay_%         . 
 
_diffrn_ambient_temperature        150
_diffrn_reflns_number             64271 
_diffrn_reflns_av_unetI/netI      0.120 
_reflns_number_total              14273 
_diffrn_reflns_av_R_equivalents   0.086 
# Number of reflections with Friedels Law is 14273 
# Theoretical number of reflections is about 29070 
 
 
_diffrn_reflns_theta_min          3.031 
_diffrn_reflns_theta_max          76.541 
_diffrn_measured_fraction_theta_max 0.980 
 
_diffrn_reflns_theta_full         70.418 
_diffrn_measured_fraction_theta_full 0.995 
 
 
_diffrn_reflns_limit_h_min        -17 
_diffrn_reflns_limit_h_max        16 
_diffrn_reflns_limit_k_min        -20 
_diffrn_reflns_limit_k_max        20 
_diffrn_reflns_limit_l_min        -20 
_diffrn_reflns_limit_l_max        21 
_reflns_limit_h_min               -17 
_reflns_limit_h_max               17 
_reflns_limit_k_min               -19 
_reflns_limit_k_max               20 
_reflns_limit_l_min               0 
_reflns_limit_l_max               21 
 
_oxford_diffrn_Wilson_B_factor    2.29 
_oxford_diffrn_Wilson_scale       0.11 
 
_atom_sites_solution_primary      other  #heavy,direct,difmap,geom,iterative
# _atom_sites_solution_secondary  difmap
_atom_sites_solution_hydrogens    difmap
 
_refine_diff_density_min          -2.03 
_refine_diff_density_max          2.84 
 
 
# The current dictionary definitions do not cover the 
# situation where the reflections used for refinement were 
# selected by a user-defined sigma threshold 
 
# Explicitly named reflections are ALWAYS excluded from R&wR 
 
# The values actually used during refinement 
# These are labelled "all" for compatibility with PLATON 
_oxford_refine_reflns_threshold_expression       I>-3.0\s(I)
_refine_ls_number_restraints      235 
_refine_ls_number_parameters      857 
_refine_ls_number_reflns          14222 
_refine_ls_R_factor_ref           0.0677 
_refine_ls_wR_factor_ref          0.1610 
_refine_ls_goodness_of_fit_ref    0.9788 
_refine_ls_shift/su_max           0.0015251 
_refine_ls_shift/su_mean          0.0000506 
 
 
# Computed with I/sigma = -10 
_reflns_number_all                14222 
_refine_ls_R_factor_all           0.0677 
_refine_ls_wR_factor_all          0.1610 
 
# Computed with I/sigma = +2 a la SHELX 
_reflns_threshold_expression                I>2.0\s(I)
_reflns_number_gt                 11002 
_refine_ls_R_factor_gt            0.0527 
_refine_ls_wR_factor_gt           0.1447 
 
 
_refine_ls_structure_factor_coef  Fsqd 
_refine_ls_matrix_type            full
_refine_ls_hydrogen_treatment     constr         #undef, noref, refall,
                                                 # refxyz, refU, constr or mixed
_refine_ls_weighting_scheme       calc 
_refine_ls_weighting_details 
;
 Method= Modified Sheldrick 
 w=1/[\s^2^(F^2^) + ( 0.10P)^2^ + 4.80P] 
 ,where P=(max(Fo^2^,0) + 2Fc^2^)/3 
;
# Insert your own references if required - in alphabetical order 
_publ_section_references 
; 
Betteridge, P.W., Carruthers, J.R., Cooper, R.I., 
Prout, K. & Watkin, D.J. (2003). J. Appl. Cryst. 36, 1487. 
 
Oxford Diffraction, (2010). Supernova User Manual. 
 
Palatinus, L. & Chapuis, G. (2007). J. Appl. Cryst. 40, 786-790. 
 
Rigaku Oxford Diffraction (2017). CrysAlisPro. 
 
Watkin, D.J., Prout, C.K. & Pearce, L.J. (1996). CAMERON, Chemical 
Crystallography Laboratory, Oxford, UK. 
; 

# Uequiv = arithmetic mean of Ui i.e. Ueqiv = (U1+U2+U3)/3

# Replace last . with number of unfound hydrogen atoms attached to an atom.

# ..._refinement_flags_... 
# . no refinement constraints           S special position constraint on site
# G rigid group refinement of site      R riding atom
# D distance or angle restraint on site T thermal displacement constraints
# U Uiso or Uij restraint (rigid bond)  P partial occupancy constraint


loop_
_atom_site_label
_atom_site_type_symbol
_atom_site_fract_x
_atom_site_fract_y
_atom_site_fract_z
_atom_site_U_iso_or_equiv
_atom_site_occupancy
_atom_site_adp_type
_atom_site_refinement_flags_posn
_atom_site_refinement_flags_adp
_atom_site_refinement_flags_occupancy
_atom_site_disorder_assembly
_atom_site_disorder_group
_atom_site_attached_hydrogens
C1 C 0.1677(3) 0.8300(3) 0.3687(3) 0.0221 1.0000 Uani . . . . . . 
C2 C 0.0839(3) 0.8279(3) 0.3320(3) 0.0222 1.0000 Uani . . . . . . 
C3 C -0.0112(4) 0.9012(3) 0.3188(3) 0.0252 1.0000 Uani . . . . . . 
C4 C -0.0240(4) 0.9767(3) 0.3416(3) 0.0251 1.0000 Uani . . . . . . 
C5 C 0.0604(4) 0.9763(3) 0.3793(3) 0.0237 1.0000 Uani . . . . . . 
C6 C 0.1563(4) 0.9046(3) 0.3928(3) 0.0245 1.0000 Uani . . . . . . 
C7 C -0.1307(4) 1.0556(4) 0.3251(3) 0.0297 1.0000 Uani . . . . . . 
C8 C -0.2116(4) 1.0219(4) 0.3804(4) 0.0400 1.0000 Uani . . . . . . 
C9 C -0.1635(5) 1.0890(4) 0.2341(3) 0.0443 1.0000 Uani . . . . . . 
C10 C -0.1266(4) 1.1377(4) 0.3426(4) 0.0423 1.0000 Uani . . . . . . 
I11 I 0.24418(3) 0.58087(2) 0.438713(18) 0.0322 1.0000 Uani . . . . . . 
C12 C 0.1569(4) 0.6621(3) 0.3299(3) 0.0267 1.0000 Uani . . . . . . 
C13 C 0.0962(4) 0.7533(3) 0.3011(3) 0.0249 1.0000 Uani . U . . . . 
N14 N 0.0435(3) 0.7701(3) 0.2275(3) 0.0295 1.0000 Uani . U . . . . 
N15 N 0.0712(3) 0.6967(3) 0.2132(3) 0.0327 1.0000 Uani . . . . . . 
N16 N 0.1406(3) 0.6275(3) 0.2742(3) 0.0281 1.0000 Uani . . . . . . 
C17 C 0.1942(4) 0.5370(4) 0.2672(3) 0.0321 1.0000 Uani . . . . . . 
C18 C 0.2975(4) 0.5308(3) 0.2253(3) 0.0285 1.0000 Uani . . . . . . 
C19 C 0.2969(4) 0.5858(4) 0.1424(3) 0.0344 1.0000 Uani . . . . . . 
C20 C 0.3910(4) 0.5827(4) 0.1029(3) 0.0327 1.0000 Uani . . . . . . 
C21 C 0.4853(4) 0.5236(3) 0.1443(3) 0.0314 1.0000 Uani . . . . . . 
C22 C 0.4862(4) 0.4687(3) 0.2254(3) 0.0334 1.0000 Uani . . . . . . 
C23 C 0.3916(4) 0.4713(3) 0.2665(3) 0.0316 1.0000 Uani . . . . . . 
C24 C 0.5850(4) 0.5242(3) 0.0996(4) 0.0355 1.0000 Uani . . . . . . 
O25 O 0.5859(3) 0.6146(2) 0.0716(2) 0.0288 1.0000 Uani . . . . . . 
C26 C 0.6707(4) 0.6230(4) 0.0193(3) 0.0298 1.0000 Uani . . . . . . 
C27 C 0.6782(4) 0.7158(3) 0.0023(3) 0.0268 1.0000 Uani . . . . . . 
O28 O 0.7236(2) 0.7117(2) 0.07431(19) 0.0241 1.0000 Uani . . . . . . 
C29 C 0.7396(3) 0.7947(3) 0.0645(3) 0.0255 1.0000 Uani . . . . . . 
C30 C 0.8021(4) 0.7785(4) 0.1385(3) 0.0285 1.0000 Uani . . . . . . 
O31 O 0.7352(2) 0.7741(3) 0.2069(2) 0.0285 1.0000 Uani . . . . . . 
C32 C 0.7928(4) 0.7393(4) 0.2828(3) 0.0351 1.0000 Uani . . . . . . 
C33 C 0.7183(4) 0.7648(4) 0.3467(3) 0.0301 1.0000 Uani . . . . . . 
C34 C 0.6839(4) 0.7001(4) 0.4072(3) 0.0344 1.0000 Uani . . . . . . 
C35 C 0.6139(4) 0.7260(4) 0.4653(3) 0.0335 1.0000 Uani . . . . . . 
C36 C 0.5773(4) 0.8148(4) 0.4641(3) 0.0287 1.0000 Uani . . . . . . 
C37 C 0.6128(4) 0.8792(4) 0.4041(3) 0.0318 1.0000 Uani . . . . . . 
C38 C 0.6835(4) 0.8537(4) 0.3466(3) 0.0309 1.0000 Uani . . . . . . 
C39 C 0.4969(4) 0.8452(4) 0.5244(3) 0.0343 1.0000 Uani . . . . . . 
N40 N 0.3907(3) 0.8855(3) 0.4859(2) 0.0273 1.0000 Uani . . . . . . 
N41 N 0.3534(3) 0.9747(3) 0.4401(3) 0.0310 1.0000 Uani . . . . . . 
N42 N 0.2652(3) 0.9906(3) 0.4038(2) 0.0279 1.0000 Uani . . . . . . 
C43 C 0.2463(4) 0.9100(3) 0.4268(3) 0.0246 1.0000 Uani . . . . . . 
C44 C 0.3263(3) 0.8428(3) 0.4802(3) 0.0241 1.0000 Uani . . . . . . 
C51 C 0.8751(3) 0.5146(3) 0.2176(3) 0.0189 1.0000 Uani . . . . . . 
I51 I 0.34539(2) 0.70670(2) 0.545595(17) 0.0286 1.0000 Uani . . . . . . 
C52 C 0.8351(3) 0.4775(3) 0.2934(3) 0.0204 1.0000 Uani . . . . . . 
C53 C 0.9023(3) 0.4022(3) 0.3550(3) 0.0223 1.0000 Uani . . . . . . 
C54 C 1.0089(3) 0.3635(3) 0.3409(3) 0.0224 1.0000 Uani D . . . . . 
C55 C 1.0468(3) 0.4006(3) 0.2645(3) 0.0209 1.0000 Uani . . . . . . 
C56 C 0.9813(3) 0.4761(3) 0.2026(3) 0.0183 1.0000 Uani . . . . . . 
C57 C 1.0782(2) 0.2835(2) 0.4134(2) 0.0347 1.0000 Uani D . . . . . 
C58 C 1.0372(4) 0.2042(5) 0.4421(4) 0.0474 0.810(7) Uani D . P 1 1 . 
C59 C 1.0775(5) 0.3151(4) 0.4861(4) 0.0523 0.810(7) Uani D . P 1 1 . 
C60 C 1.1923(5) 0.2488(4) 0.3864(3) 0.0460 0.810(7) Uani D . P 1 1 . 
C61 C 0.6491(3) 0.5945(3) 0.2552(3) 0.0216 1.0000 Uani . . . . . . 
C62 C 0.7235(3) 0.5190(3) 0.3071(3) 0.0217 1.0000 Uani . . . . . . 
N63 N 0.6753(3) 0.4853(3) 0.3786(3) 0.0346 1.0000 Uani . . . . . . 
N64 N 0.5749(3) 0.5361(3) 0.3712(3) 0.0362 1.0000 Uani . . . . . . 
N65 N 0.5596(3) 0.6015(3) 0.2967(3) 0.0249 1.0000 Uani . . . . . . 
C66 C 0.4531(3) 0.6665(3) 0.2677(3) 0.0295 1.0000 Uani . . . . . . 
C67 C 0.4476(3) 0.7645(3) 0.2355(3) 0.0208 1.0000 Uani . . . . . . 
C68 C 0.4308(3) 0.8134(3) 0.2877(3) 0.0214 1.0000 Uani . . . . . . 
C69 C 0.4222(3) 0.9050(3) 0.2581(3) 0.0226 1.0000 Uani . . . . . . 
C70 C 0.4308(3) 0.9478(3) 0.1749(3) 0.0243 1.0000 Uani . . . . . . 
C71 C 0.4500(3) 0.8980(4) 0.1217(3) 0.0280 1.0000 Uani . . . . . . 
C72 C 0.4583(3) 0.8078(4) 0.1513(3) 0.0274 1.0000 Uani . . . . . . 
C73 C 0.4181(4) 1.0492(4) 0.1416(4) 0.0414 1.0000 Uani . . . . . . 
O74 O 0.5030(3) 1.0667(2) 0.0939(2) 0.0355 1.0000 Uani . . . . . . 
C75 C 0.5973(4) 1.0271(3) 0.1412(3) 0.0299 1.0000 Uani . . . . . . 
C76 C 0.6851(4) 1.0424(3) 0.0855(3) 0.0269 1.0000 Uani . . . . . . 
O77 O 0.6715(3) 1.1371(2) 0.0550(2) 0.0318 1.0000 Uani . . . . . . 
C78 C 0.7635(4) 1.1559(4) 0.0243(3) 0.0304 1.0000 Uani . . . . . . 
C79 C 0.7902(4) 1.1517(3) -0.0606(3) 0.0264 1.0000 Uani . . . . . . 
O80 O 0.8259(3) 1.0583(2) -0.0541(2) 0.0288 1.0000 Uani . . . . . . 
C81 C 0.8474(4) 1.0462(3) -0.1313(3) 0.0287 1.0000 Uani . . . . . . 
C82 C 0.8907(3) 0.9450(3) -0.1170(3) 0.0217 1.0000 Uani . . . . . . 
C83 C 0.9563(3) 0.8843(3) -0.0483(3) 0.0221 1.0000 Uani . . . . . . 
C84 C 1.0013(3) 0.7913(3) -0.0376(3) 0.0229 1.0000 Uani . . . . . . 
C85 C 0.9815(4) 0.7585(3) -0.0945(3) 0.0234 1.0000 Uani . . . . . . 
C86 C 0.9140(4) 0.8188(3) -0.1619(3) 0.0275 1.0000 Uani . . . . . . 
C87 C 0.8693(4) 0.9119(3) -0.1731(3) 0.0268 1.0000 Uani . . . . . . 
C88 C 1.0340(4) 0.6594(3) -0.0877(3) 0.0309 1.0000 Uani . . . . . . 
N89 N 1.0449(3) 0.5958(3) -0.0025(2) 0.0238 1.0000 Uani . . . . . . 
N90 N 1.1391(3) 0.5344(3) 0.0301(3) 0.0329 1.0000 Uani . . . . . . 
N91 N 1.1260(3) 0.4854(3) 0.1049(3) 0.0306 1.0000 Uani . . . . . . 
C92 C 1.0219(3) 0.5158(3) 0.1222(3) 0.0195 1.0000 Uani . . . . . . 
C93 C 0.9705(3) 0.5862(3) 0.0532(3) 0.0238 1.0000 Uani . . . . . . 
O101 O 0.4351(4) 0.7717(5) 0.7201(3) 0.0777 1.0000 Uani . . . . . . 
C102 C 0.4887(5) 0.7421(4) 0.7818(4) 0.0457 1.0000 Uani . . . . . . 
C103 C 0.4491(5) 0.7025(4) 0.8639(4) 0.0486 1.0000 Uani . . . . . . 
C104 C 0.5984(7) 0.7419(7) 0.7797(5) 0.0692 1.0000 Uani . . . . . . 
C158 C 1.0128(9) 0.2585(10) 0.4864(10) 0.0444 0.190(7) Uani D . P 1 2 . 
C159 C 1.1626(13) 0.3112(7) 0.4388(9) 0.0399 0.190(7) Uani D . P 1 2 . 
C160 C 1.1332(14) 0.1986(12) 0.3881(6) 0.0407 0.190(7) Uani D . P 1 2 . 
H11 H 0.2314 0.7826 0.3763 0.0259 1.0000 Uiso R . . . . . 
H31 H -0.0668 0.8999 0.2946 0.0299 1.0000 Uiso R . . . . . 
H51 H 0.0548 1.0246 0.3958 0.0281 1.0000 Uiso R . . . . . 
H81 H -0.2801 1.0687 0.3656 0.0601 1.0000 Uiso R . . . . . 
H82 H -0.1936 1.0084 0.4363 0.0599 1.0000 Uiso R . . . . . 
H83 H -0.2113 0.9672 0.3739 0.0603 1.0000 Uiso R . . . . . 
H91 H -0.2305 1.1378 0.2233 0.0658 1.0000 Uiso R . . . . . 
H92 H -0.1112 1.1104 0.2003 0.0658 1.0000 Uiso R . . . . . 
H93 H -0.1688 1.0384 0.2222 0.0658 1.0000 Uiso R . . . . . 
H101 H -0.1921 1.1875 0.3257 0.0630 1.0000 Uiso R . . . . . 
H102 H -0.1118 1.1213 0.4003 0.0626 1.0000 Uiso R . . . . . 
H103 H -0.0715 1.1566 0.3120 0.0632 1.0000 Uiso R . . . . . 
H171 H 0.2056 0.4904 0.3226 0.0385 1.0000 Uiso R . . . . . 
H172 H 0.1473 0.5292 0.2338 0.0377 1.0000 Uiso R . . . . . 
H191 H 0.2336 0.6250 0.1136 0.0408 1.0000 Uiso R . . . . . 
H201 H 0.3924 0.6203 0.0490 0.0388 1.0000 Uiso R . . . . . 
H221 H 0.5502 0.4309 0.2534 0.0405 1.0000 Uiso R . . . . . 
H231 H 0.3925 0.4338 0.3212 0.0386 1.0000 Uiso R . . . . . 
H241 H 0.6464 0.4823 0.1350 0.0419 1.0000 Uiso R . . . . . 
H242 H 0.5869 0.5058 0.0519 0.0423 1.0000 Uiso R . . . . . 
H261 H 0.7356 0.5740 0.0452 0.0357 1.0000 Uiso R . . . . . 
H262 H 0.6588 0.6178 -0.0324 0.0359 1.0000 Uiso R . . . . . 
H271 H 0.7223 0.7283 -0.0438 0.0315 1.0000 Uiso R . . . . . 
H272 H 0.6102 0.7636 -0.0096 0.0320 1.0000 Uiso R . . . . . 
H291 H 0.7776 0.8113 0.0148 0.0309 1.0000 Uiso R . . . . . 
H292 H 0.6729 0.8436 0.0609 0.0313 1.0000 Uiso R . . . . . 
H301 H 0.8277 0.8292 0.1273 0.0344 1.0000 Uiso R . . . . . 
H302 H 0.8604 0.7209 0.1508 0.0337 1.0000 Uiso R . . . . . 
H321 H 0.8443 0.7684 0.2749 0.0419 1.0000 Uiso R . . . . . 
H322 H 0.8272 0.6736 0.2992 0.0420 1.0000 Uiso R . . . . . 
H341 H 0.7078 0.6396 0.4091 0.0423 1.0000 Uiso R . . . . . 
H351 H 0.5905 0.6829 0.5051 0.0400 1.0000 Uiso R . . . . . 
H371 H 0.5876 0.9400 0.4014 0.0384 1.0000 Uiso R . . . . . 
H381 H 0.7075 0.8973 0.3075 0.0364 1.0000 Uiso R . . . . . 
H391 H 0.5101 0.8937 0.5366 0.0414 1.0000 Uiso R . . . . . 
H392 H 0.5007 0.7937 0.5750 0.0410 1.0000 Uiso R . . . . . 
H511 H 0.8319 0.5648 0.1765 0.0232 1.0000 Uiso R . . . . . 
H531 H 0.8743 0.3794 0.4059 0.0268 1.0000 Uiso R . . . . . 
H551 H 1.1166 0.3740 0.2543 0.0250 1.0000 Uiso R . . . . . 
H581 H 1.0828 0.1512 0.4837 0.0707 0.810(7) Uiso R . P 1 1 . 
H582 H 0.9707 0.2231 0.4660 0.0708 0.810(7) Uiso R . P 1 1 . 
H583 H 1.0265 0.1876 0.3965 0.0708 0.810(7) Uiso R . P 1 1 . 
H591 H 1.1245 0.2676 0.5306 0.0789 0.810(7) Uiso R . P 1 1 . 
H592 H 1.0970 0.3692 0.4672 0.0786 0.810(7) Uiso R . P 1 1 . 
H593 H 1.0067 0.3307 0.5064 0.0789 0.810(7) Uiso R . P 1 1 . 
H601 H 1.2354 0.2007 0.4325 0.0687 0.810(7) Uiso R . P 1 1 . 
H602 H 1.2189 0.2987 0.3682 0.0688 0.810(7) Uiso R . P 1 1 . 
H603 H 1.1941 0.2247 0.3430 0.0689 0.810(7) Uiso R . P 1 1 . 
H611 H 0.6579 0.6325 0.2035 0.0261 1.0000 Uiso R . . . . . 
H661 H 0.4076 0.6580 0.3143 0.0361 1.0000 Uiso R . . . . . 
H662 H 0.4313 0.6539 0.2234 0.0365 1.0000 Uiso R . . . . . 
H681 H 0.4239 0.7846 0.3437 0.0268 1.0000 Uiso R . . . . . 
H691 H 0.4105 0.9371 0.2939 0.0271 1.0000 Uiso R . . . . . 
H711 H 0.4574 0.9248 0.0660 0.0346 1.0000 Uiso R . . . . . 
H721 H 0.4707 0.7761 0.1152 0.0332 1.0000 Uiso R . . . . . 
H731 H 0.4104 1.0705 0.1878 0.0499 1.0000 Uiso R . . . . . 
H732 H 0.3552 1.0826 0.1065 0.0497 1.0000 Uiso R . . . . . 
H751 H 0.5876 1.0545 0.1833 0.0368 1.0000 Uiso R . . . . . 
H752 H 0.6120 0.9616 0.1689 0.0361 1.0000 Uiso R . . . . . 
H761 H 0.7503 1.0080 0.1170 0.0322 1.0000 Uiso R . . . . . 
H762 H 0.6863 1.0210 0.0403 0.0322 1.0000 Uiso R . . . . . 
H781 H 0.7534 1.2167 0.0233 0.0361 1.0000 Uiso R . . . . . 
H782 H 0.8219 1.1118 0.0621 0.0361 1.0000 Uiso R . . . . . 
H791 H 0.8433 1.1782 -0.0848 0.0325 1.0000 Uiso R . . . . . 
H792 H 0.7293 1.1851 -0.0969 0.0322 1.0000 Uiso R . . . . . 
H811 H 0.8967 1.0755 -0.1603 0.0352 1.0000 Uiso R . . . . . 
H812 H 0.7821 1.0737 -0.1642 0.0350 1.0000 Uiso R . . . . . 
H831 H 0.9682 0.9061 -0.0090 0.0256 1.0000 Uiso R . . . . . 
H841 H 1.0442 0.7520 0.0072 0.0278 1.0000 Uiso R . . . . . 
H861 H 0.8999 0.7966 -0.1996 0.0330 1.0000 Uiso R . . . . . 
H871 H 0.8262 0.9521 -0.2185 0.0324 1.0000 Uiso R . . . . . 
H881 H 1.1031 0.6505 -0.1095 0.0371 1.0000 Uiso R . . . . . 
H882 H 0.9944 0.6452 -0.1204 0.0368 1.0000 Uiso R . . . . . 
H931 H 0.8991 0.6201 0.0464 0.0291 1.0000 Uiso R . . . . . 
H1031 H 0.4977 0.6415 0.8922 0.0730 1.0000 Uiso R . . . . . 
H1032 H 0.4442 0.7407 0.8946 0.0730 1.0000 Uiso R . . . . . 
H1033 H 0.3812 0.7003 0.8571 0.0730 1.0000 Uiso R . . . . . 
H1041 H 0.6089 0.7664 0.8196 0.1038 1.0000 Uiso R . . . . . 
H1042 H 0.6096 0.7800 0.7255 0.1042 1.0000 Uiso R . . . . . 
H1043 H 0.6477 0.6806 0.7914 0.1040 1.0000 Uiso R . . . . . 
H1581 H 1.0574 0.2115 0.5321 0.0680 0.190(7) Uiso R . P 1 2 . 
H1582 H 0.9756 0.3123 0.5009 0.0680 0.190(7) Uiso R . P 1 2 . 
H1583 H 0.9636 0.2363 0.4726 0.0680 0.190(7) Uiso R . P 1 2 . 
H1591 H 1.2071 0.2537 0.4906 0.0600 0.190(7) Uiso R . P 1 2 . 
H1592 H 1.1208 0.3710 0.4557 0.0600 0.190(7) Uiso R . P 1 2 . 
H1593 H 1.2092 0.3260 0.3846 0.0600 0.190(7) Uiso R . P 1 2 . 
H1601 H 1.1736 0.1360 0.4532 0.0620 0.190(7) Uiso R . P 1 2 . 
H1602 H 1.1966 0.2201 0.3369 0.0620 0.190(7) Uiso R . P 1 2 . 
H1603 H 1.0615 0.1895 0.3593 0.0621 0.190(7) Uiso R . P 1 2 . 
loop_
_atom_site_aniso_label
_atom_site_aniso_U_11
_atom_site_aniso_U_22
_atom_site_aniso_U_33
_atom_site_aniso_U_23
_atom_site_aniso_U_13
_atom_site_aniso_U_12
C1 0.022(2) 0.026(2) 0.0193(19) -0.0102(17) 0.0073(15) -0.0091(17) 
C2 0.025(2) 0.024(2) 0.0181(19) -0.0060(17) 0.0077(16) -0.0132(17) 
C3 0.025(2) 0.035(3) 0.018(2) -0.0111(18) 0.0043(16) -0.0129(19) 
C4 0.029(2) 0.028(2) 0.0159(19) -0.0077(17) 0.0083(16) -0.0090(18) 
C5 0.029(2) 0.026(2) 0.018(2) -0.0095(17) 0.0097(16) -0.0127(18) 
C6 0.028(2) 0.032(2) 0.0173(19) -0.0089(18) 0.0093(16) -0.0177(19) 
C7 0.027(2) 0.038(3) 0.023(2) -0.012(2) 0.0064(17) -0.009(2) 
C8 0.033(3) 0.044(3) 0.040(3) -0.020(3) 0.014(2) -0.010(2) 
C9 0.037(3) 0.051(4) 0.025(3) -0.009(2) 0.001(2) 0.003(3) 
C10 0.034(3) 0.033(3) 0.055(4) -0.020(3) 0.003(2) -0.003(2) 
I11 0.03810(18) 0.03037(17) 0.02558(16) -0.00608(12) 0.00170(12) -0.01302(13) 
C12 0.026(2) 0.033(3) 0.031(2) -0.016(2) 0.0104(18) -0.0192(19) 
C13 0.024(2) 0.028(2) 0.029(2) -0.0127(19) 0.0130(16) -0.0169(18) 
N14 0.0189(18) 0.030(2) 0.038(2) -0.0085(18) 0.0098(15) -0.0117(16) 
N15 0.032(2) 0.055(3) 0.027(2) -0.018(2) 0.0067(16) -0.032(2) 
N16 0.029(2) 0.028(2) 0.034(2) -0.0133(17) 0.0083(16) -0.0173(17) 
C17 0.045(3) 0.029(3) 0.034(3) -0.014(2) 0.009(2) -0.023(2) 
C18 0.035(2) 0.024(2) 0.033(2) -0.014(2) 0.0055(19) -0.0155(19) 
C19 0.032(3) 0.037(3) 0.033(3) -0.012(2) -0.000(2) -0.012(2) 
C20 0.034(3) 0.033(3) 0.027(2) -0.007(2) 0.0040(19) -0.011(2) 
C21 0.034(3) 0.023(2) 0.040(3) -0.015(2) 0.005(2) -0.011(2) 
C22 0.034(3) 0.019(2) 0.043(3) -0.011(2) -0.001(2) -0.0034(19) 
C23 0.044(3) 0.020(2) 0.031(3) -0.009(2) 0.002(2) -0.012(2) 
C24 0.040(3) 0.020(2) 0.045(3) -0.014(2) 0.004(2) -0.006(2) 
O25 0.0277(16) 0.0230(16) 0.0368(19) -0.0137(14) 0.0050(14) -0.0080(13) 
C26 0.024(2) 0.033(3) 0.030(2) -0.016(2) 0.0027(18) -0.0035(19) 
C27 0.022(2) 0.032(2) 0.023(2) -0.0085(19) 0.0011(16) -0.0067(18) 
O28 0.0244(15) 0.0198(15) 0.0235(15) -0.0049(12) -0.0001(12) -0.0051(12) 
C29 0.022(2) 0.021(2) 0.028(2) -0.0065(18) 0.0093(17) -0.0068(17) 
C30 0.023(2) 0.031(3) 0.036(3) -0.017(2) 0.0079(18) -0.0119(19) 
O31 0.0209(15) 0.043(2) 0.0243(16) -0.0140(15) 0.0056(12) -0.0129(14) 
C32 0.025(2) 0.050(3) 0.033(3) -0.020(2) 0.0009(19) -0.011(2) 
C33 0.020(2) 0.050(3) 0.025(2) -0.017(2) -0.0009(17) -0.013(2) 
C34 0.030(2) 0.042(3) 0.037(3) -0.017(2) 0.005(2) -0.017(2) 
C35 0.028(2) 0.045(3) 0.034(3) -0.015(2) 0.0064(19) -0.020(2) 
C36 0.019(2) 0.047(3) 0.022(2) -0.014(2) 0.0020(16) -0.013(2) 
C37 0.027(2) 0.037(3) 0.033(3) -0.014(2) 0.0001(19) -0.011(2) 
C38 0.026(2) 0.041(3) 0.027(2) -0.010(2) 0.0027(18) -0.016(2) 
C39 0.029(2) 0.052(3) 0.029(2) -0.021(2) 0.0031(19) -0.015(2) 
N40 0.0269(19) 0.040(2) 0.0232(19) -0.0176(18) 0.0083(15) -0.0166(17) 
N41 0.030(2) 0.041(2) 0.032(2) -0.0218(19) 0.0119(16) -0.0179(18) 
N42 0.0245(19) 0.036(2) 0.026(2) -0.0155(17) 0.0063(15) -0.0107(16) 
C43 0.025(2) 0.029(2) 0.024(2) -0.0152(19) 0.0081(17) -0.0106(18) 
C44 0.024(2) 0.027(2) 0.019(2) -0.0080(18) 0.0067(16) -0.0095(18) 
C51 0.0148(18) 0.0145(18) 0.023(2) -0.0030(16) 0.0015(15) -0.0038(15) 
I51 0.02959(16) 0.03013(17) 0.02261(15) -0.00479(12) 0.00133(10) -0.01109(12) 
C52 0.0158(19) 0.020(2) 0.024(2) -0.0064(17) 0.0039(15) -0.0067(16) 
C53 0.020(2) 0.023(2) 0.023(2) -0.0042(17) -0.0001(16) -0.0093(17) 
C54 0.0172(17) 0.0237(19) 0.027(2) -0.0068(16) -0.0037(15) -0.0086(15) 
C55 0.0147(18) 0.019(2) 0.029(2) -0.0074(17) 0.0024(15) -0.0071(15) 
C56 0.0150(18) 0.0185(19) 0.022(2) -0.0082(17) 0.0038(15) -0.0068(15) 
C57 0.0209(17) 0.039(2) 0.035(2) 0.0000(17) -0.0089(15) -0.0096(16) 
C58 0.028(3) 0.039(3) 0.050(3) 0.013(3) -0.008(3) -0.010(2) 
C59 0.043(3) 0.063(4) 0.034(3) -0.008(3) -0.019(3) -0.003(3) 
C60 0.019(3) 0.048(3) 0.043(3) 0.005(3) -0.009(2) 0.001(2) 
C61 0.0163(19) 0.023(2) 0.023(2) -0.0060(17) 0.0073(15) -0.0075(16) 
C62 0.020(2) 0.021(2) 0.021(2) -0.0037(17) 0.0061(16) -0.0089(16) 
N63 0.026(2) 0.032(2) 0.028(2) 0.0019(18) 0.0116(16) -0.0042(17) 
N64 0.024(2) 0.033(2) 0.036(2) -0.0008(19) 0.0122(17) -0.0072(17) 
N65 0.0165(17) 0.0210(19) 0.036(2) -0.0097(16) 0.0102(15) -0.0080(14) 
C66 0.0120(19) 0.025(2) 0.050(3) -0.013(2) 0.0061(18) -0.0067(17) 
C67 0.0099(17) 0.022(2) 0.028(2) -0.0091(18) 0.0026(15) -0.0029(15) 
C68 0.0184(19) 0.025(2) 0.019(2) -0.0048(17) 0.0073(15) -0.0100(16) 
C69 0.023(2) 0.021(2) 0.024(2) -0.0097(17) 0.0070(16) -0.0071(16) 
C70 0.0157(19) 0.024(2) 0.026(2) -0.0045(18) 0.0055(15) -0.0039(16) 
C71 0.021(2) 0.038(3) 0.0144(19) -0.0006(18) 0.0050(15) -0.0076(19) 
C72 0.019(2) 0.042(3) 0.025(2) -0.020(2) 0.0068(16) -0.0068(19) 
C73 0.028(3) 0.022(2) 0.057(4) 0.001(2) 0.010(2) -0.007(2) 
O74 0.0245(17) 0.0284(18) 0.038(2) 0.0063(15) 0.0029(14) -0.0104(14) 
C75 0.031(2) 0.023(2) 0.030(2) -0.0027(19) 0.0013(19) -0.0088(19) 
C76 0.029(2) 0.022(2) 0.034(2) -0.0136(19) 0.0041(18) -0.0108(18) 
O77 0.0322(18) 0.0220(17) 0.046(2) -0.0163(15) 0.0133(15) -0.0139(14) 
C78 0.033(2) 0.031(3) 0.038(3) -0.018(2) 0.010(2) -0.019(2) 
C79 0.026(2) 0.019(2) 0.034(2) -0.0090(19) 0.0014(18) -0.0077(17) 
O80 0.0381(19) 0.0195(16) 0.0228(16) -0.0057(13) 0.0061(13) -0.0066(14) 
C81 0.035(2) 0.023(2) 0.022(2) -0.0048(18) 0.0087(18) -0.0077(19) 
C82 0.0206(19) 0.021(2) 0.020(2) -0.0041(17) 0.0102(15) -0.0091(16) 
C83 0.023(2) 0.023(2) 0.024(2) -0.0109(18) 0.0054(16) -0.0117(17) 
C84 0.024(2) 0.019(2) 0.023(2) -0.0057(17) 0.0030(16) -0.0069(17) 
C85 0.027(2) 0.023(2) 0.024(2) -0.0128(18) 0.0131(17) -0.0136(18) 
C86 0.036(2) 0.034(3) 0.020(2) -0.0114(19) 0.0090(18) -0.020(2) 
C87 0.028(2) 0.030(2) 0.020(2) -0.0068(18) 0.0037(17) -0.0094(19) 
C88 0.046(3) 0.022(2) 0.024(2) -0.0100(19) 0.015(2) -0.013(2) 
N89 0.0267(19) 0.0194(18) 0.0248(19) -0.0111(15) 0.0124(15) -0.0074(15) 
N90 0.025(2) 0.032(2) 0.034(2) -0.0120(19) 0.0146(17) -0.0057(17) 
N91 0.0161(18) 0.033(2) 0.035(2) -0.0104(18) 0.0075(15) -0.0028(16) 
C92 0.0153(18) 0.019(2) 0.026(2) -0.0114(17) 0.0075(15) -0.0068(15) 
C93 0.021(2) 0.020(2) 0.025(2) -0.0066(18) 0.0047(16) -0.0037(16) 
O101 0.065(3) 0.100(5) 0.036(3) -0.019(3) -0.006(2) 0.004(3) 
C102 0.054(4) 0.041(3) 0.036(3) -0.021(3) 0.001(3) -0.003(3) 
C103 0.055(4) 0.043(3) 0.047(3) -0.025(3) 0.009(3) -0.008(3) 
C104 0.085(6) 0.086(6) 0.049(4) -0.023(4) 0.015(4) -0.048(5) 
C158 0.028(5) 0.043(6) 0.041(5) 0.009(5) -0.005(4) -0.010(5) 
C159 0.023(5) 0.043(6) 0.042(6) 0.003(5) -0.010(5) -0.013(4) 
C160 0.027(5) 0.040(5) 0.042(6) -0.002(4) -0.010(5) -0.006(5) 

_refine_ls_extinction_method 
    'None'
_oxford_refine_ls_scale 2.95(3) 
loop_
 _geom_bond_atom_site_label_1
 _geom_bond_site_symmetry_1
 _geom_bond_atom_site_label_2
 _geom_bond_site_symmetry_2
 _geom_bond_distance
 _geom_bond_publ_flag
C1 . C2 . 1.388(6)    yes
C1 . C6 . 1.404(6)    yes
C1 . H11 . 0.923    no
C2 . C3 . 1.397(6)    yes
C2 . C13 . 1.477(6)    yes
C3 . C4 . 1.398(7)    yes
C3 . H31 . 0.919    no
C4 . C5 . 1.385(7)    yes
C4 . C7 . 1.541(6)    yes
C5 . C6 . 1.391(6)    yes
C5 . H51 . 0.925    no
C6 . C43 . 1.467(6)    yes
C7 . C8 . 1.521(7)    yes
C7 . C9 . 1.532(7)    yes
C7 . C10 . 1.528(8)    yes
C8 . H81 . 0.965    no
C8 . H82 . 0.952    no
C8 . H83 . 0.959    no
C9 . H91 . 0.962    no
C9 . H92 . 0.968    no
C9 . H93 . 0.967    no
C10 . H101 . 0.958    no
C10 . H102 . 0.962    no
C10 . H103 . 0.961    no
I11 . C12 . 2.071(5)    yes
C12 . C13 . 1.370(7)    yes
C12 . N16 . 1.365(6)    yes
C13 . N14 . 1.423(6)    yes
N14 . N15 . 1.252(6)    yes
N15 . N16 . 1.376(6)    yes
N16 . C17 . 1.465(6)    yes
C17 . C18 . 1.511(7)    yes
C17 . H171 . 0.980    no
C17 . H172 . 0.979    no
C18 . C19 . 1.401(7)    yes
C18 . C23 . 1.383(7)    yes
C19 . C20 . 1.389(7)    yes
C19 . H191 . 0.935    no
C20 . C21 . 1.385(7)    yes
C20 . H201 . 0.924    no
C21 . C22 . 1.375(8)    yes
C21 . C24 . 1.503(7)    yes
C22 . C23 . 1.410(7)    yes
C22 . H221 . 0.933    no
C23 . H231 . 0.929    no
C24 . O25 . 1.414(6)    yes
C24 . H241 . 0.973    no
C24 . H242 . 0.977    no
O25 . C26 . 1.415(6)    yes
C26 . C27 . 1.510(7)    yes
C26 . H261 . 0.977    no
C26 . H262 . 0.970    no
C27 . O28 . 1.423(5)    yes
C27 . H271 . 0.960    no
C27 . H272 . 0.964    no
O28 . C29 . 1.427(6)    yes
C29 . C30 . 1.508(7)    yes
C29 . H291 . 0.966    no
C29 . H292 . 0.970    no
C30 . O31 . 1.421(5)    yes
C30 . H301 . 0.979    no
C30 . H302 . 0.969    no
O31 . C32 . 1.426(6)    yes
C32 . C33 . 1.501(7)    yes
C32 . H321 . 0.965    no
C32 . H322 . 0.966    no
C33 . C34 . 1.394(8)    yes
C33 . C38 . 1.382(8)    yes
C34 . C35 . 1.393(7)    yes
C34 . H341 . 0.930    no
C35 . C36 . 1.376(8)    yes
C35 . H351 . 0.928    no
C36 . C37 . 1.395(7)    yes
C36 . C39 . 1.519(6)    yes
C37 . C38 . 1.390(7)    yes
C37 . H371 . 0.930    no
C38 . H381 . 0.933    no
C39 . N40 . 1.479(6)    yes
C39 . H391 . 0.985    no
C39 . H392 . 0.974    no
N40 . N41 . 1.338(6)    yes
N40 . C44 . 1.351(6)    yes
N41 . N42 . 1.318(6)    yes
N42 . C43 . 1.372(6)    yes
C43 . C44 . 1.375(6)    yes
C44 . I51 . 2.071(5)    yes
C51 . C52 . 1.390(6)    yes
C51 . C56 . 1.401(5)    yes
C51 . H511 . 0.926    no
C52 . C53 . 1.403(6)    yes
C52 . C62 . 1.466(6)    yes
C53 . C54 . 1.403(6)    yes
C53 . H531 . 0.931    no
C54 . C55 . 1.385(6)    yes
C54 . C57 . 1.545(5)    yes
C55 . C56 . 1.397(6)    yes
C55 . H551 . 0.926    no
C56 . C92 . 1.464(6)    yes
C57 . C58 . 1.525(8)    yes
C57 . C59 . 1.534(8)    yes
C57 . C60 . 1.546(7)    yes
C57 . C158 . 1.497(18)    yes
C57 . C159 . 1.546(18)    yes
C57 . C160 . 1.540(19)    yes
C58 . H581 . 0.963    no
C58 . H582 . 0.954    no
C58 . H583 . 0.969    no
C59 . H591 . 0.966    no
C59 . H592 . 0.969    no
C59 . H593 . 0.973    no
C60 . H601 . 0.962    no
C60 . H602 . 0.966    no
C60 . H603 . 0.970    no
C61 . C62 . 1.372(6)    yes
C61 . N65 . 1.347(5)    yes
C61 . H611 . 0.919    no
C62 . N63 . 1.377(6)    yes
N63 . N64 . 1.320(6)    yes
N64 . N65 . 1.336(6)    yes
N65 . C66 . 1.473(6)    yes
C66 . C67 . 1.502(6)    yes
C66 . H661 . 0.969    no
C66 . H662 . 0.968    no
C67 . C68 . 1.377(6)    yes
C67 . C72 . 1.398(6)    yes
C68 . C69 . 1.390(6)    yes
C68 . H681 . 0.929    no
C69 . C70 . 1.378(6)    yes
C69 . H691 . 0.926    no
C70 . C71 . 1.400(7)    yes
C70 . C73 . 1.528(7)    yes
C71 . C72 . 1.368(7)    yes
C71 . H711 . 0.923    no
C72 . H721 . 0.924    no
C73 . O74 . 1.413(6)    yes
C73 . H731 . 0.972    no
C73 . H732 . 0.970    no
O74 . C75 . 1.412(6)    yes
C75 . C76 . 1.502(7)    yes
C75 . H751 . 0.969    no
C75 . H752 . 0.974    no
C76 . O77 . 1.421(6)    yes
C76 . H761 . 0.965    no
C76 . H762 . 0.970    no
O77 . C78 . 1.415(6)    yes
C78 . C79 . 1.504(7)    yes
C78 . H781 . 0.966    no
C78 . H782 . 0.973    no
C79 . O80 . 1.419(5)    yes
C79 . H791 . 0.968    no
C79 . H792 . 0.962    no
O80 . C81 . 1.414(5)    yes
C81 . C82 . 1.506(6)    yes
C81 . H811 . 0.971    no
C81 . H812 . 0.979    no
C82 . C83 . 1.396(6)    yes
C82 . C87 . 1.381(7)    yes
C83 . C84 . 1.394(6)    yes
C83 . H831 . 0.934    no
C84 . C85 . 1.381(6)    yes
C84 . H841 . 0.910    no
C85 . C86 . 1.393(7)    yes
C85 . C88 . 1.511(6)    yes
C86 . C87 . 1.394(7)    yes
C86 . H861 . 0.926    no
C87 . H871 . 0.923    no
C88 . N89 . 1.463(6)    yes
C88 . H881 . 0.964    no
C88 . H882 . 0.963    no
N89 . N90 . 1.345(6)    yes
N89 . C93 . 1.344(6)    yes
N90 . N91 . 1.299(6)    yes
N91 . C92 . 1.370(5)    yes
C92 . C93 . 1.369(6)    yes
C93 . H931 . 0.930    no
O101 . C102 . 1.206(8)    yes
C102 . C103 . 1.479(9)    yes
C102 . C104 . 1.499(11)    yes
C103 . H1031 . 0.968    no
C103 . H1032 . 0.951    no
C103 . H1033 . 0.965    no
C104 . H1041 . 0.969    no
C104 . H1042 . 0.961    no
C104 . H1043 . 0.960    no
C158 . H1581 . 0.961    no
C158 . H1582 . 0.966    no
C158 . H1583 . 0.964    no
C159 . H1591 . 1.082    no
C159 . H1592 . 1.084    no
C159 . H1593 . 1.086    no
C160 . H1601 . 1.240    no
C160 . H1602 . 1.229    no
C160 . H1603 . 1.228    no
loop_
 _geom_angle_atom_site_label_1
 _geom_angle_site_symmetry_1
 _geom_angle_atom_site_label_2
 _geom_angle_site_symmetry_2
 _geom_angle_atom_site_label_3
 _geom_angle_site_symmetry_3
 _geom_angle
 _geom_angle_publ_flag
C2 . C1 . C6 . 120.2(4)    yes
C2 . C1 . H11 . 119.6    no
C6 . C1 . H11 . 120.2    no
C1 . C2 . C3 . 119.0(4)    yes
C1 . C2 . C13 . 121.1(4)    yes
C3 . C2 . C13 . 119.7(4)    yes
C2 . C3 . C4 . 121.7(4)    yes
C2 . C3 . H31 . 119.1    no
C4 . C3 . H31 . 119.2    no
C3 . C4 . C5 . 118.1(4)    yes
C3 . C4 . C7 . 119.2(4)    yes
C5 . C4 . C7 . 122.7(4)    yes
C4 . C5 . C6 . 121.6(4)    yes
C4 . C5 . H51 . 120.6    no
C6 . C5 . H51 . 117.8    no
C1 . C6 . C5 . 119.4(4)    yes
C1 . C6 . C43 . 120.4(4)    yes
C5 . C6 . C43 . 120.0(4)    yes
C4 . C7 . C8 . 109.3(4)    yes
C4 . C7 . C9 . 109.2(4)    yes
C8 . C7 . C9 . 110.6(5)    yes
C4 . C7 . C10 . 112.2(4)    yes
C8 . C7 . C10 . 108.0(4)    yes
C9 . C7 . C10 . 107.5(5)    yes
C7 . C8 . H81 . 109.5    no
C7 . C8 . H82 . 108.8    no
H81 . C8 . H82 . 110.3    no
C7 . C8 . H83 . 109.5    no
H81 . C8 . H83 . 109.7    no
H82 . C8 . H83 . 109.0    no
C7 . C9 . H91 . 109.9    no
C7 . C9 . H92 . 108.9    no
H91 . C9 . H92 . 110.0    no
C7 . C9 . H93 . 108.7    no
H91 . C9 . H93 . 109.2    no
H92 . C9 . H93 . 110.1    no
C7 . C10 . H101 . 109.3    no
C7 . C10 . H102 . 110.5    no
H101 . C10 . H102 . 110.6    no
C7 . C10 . H103 . 109.4    no
H101 . C10 . H103 . 109.0    no
H102 . C10 . H103 . 108.0    no
I11 . C12 . C13 . 131.5(4)    yes
I11 . C12 . N16 . 123.1(4)    yes
C13 . C12 . N16 . 105.1(4)    yes
C2 . C13 . C12 . 131.1(5)    yes
C2 . C13 . N14 . 121.5(4)    yes
C12 . C13 . N14 . 107.4(4)    yes
C13 . N14 . N15 . 108.6(4)    yes
N14 . N15 . N16 . 109.8(4)    yes
N15 . N16 . C12 . 109.2(4)    yes
N15 . N16 . C17 . 120.7(4)    yes
C12 . N16 . C17 . 129.7(4)    yes
N16 . C17 . C18 . 111.4(4)    yes
N16 . C17 . H171 . 108.7    no
C18 . C17 . H171 . 110.1    no
N16 . C17 . H172 . 106.1    no
C18 . C17 . H172 . 109.7    no
H171 . C17 . H172 . 110.8    no
C17 . C18 . C19 . 118.8(5)    yes
C17 . C18 . C23 . 121.4(5)    yes
C19 . C18 . C23 . 119.8(5)    yes
C18 . C19 . C20 . 119.9(5)    yes
C18 . C19 . H191 . 120.3    no
C20 . C19 . H191 . 119.8    no
C19 . C20 . C21 . 120.4(5)    yes
C19 . C20 . H201 . 121.3    no
C21 . C20 . H201 . 118.3    no
C20 . C21 . C22 . 119.9(5)    yes
C20 . C21 . C24 . 118.5(5)    yes
C22 . C21 . C24 . 121.6(5)    yes
C21 . C22 . C23 . 120.5(5)    yes
C21 . C22 . H221 . 119.3    no
C23 . C22 . H221 . 120.2    no
C22 . C23 . C18 . 119.5(5)    yes
C22 . C23 . H231 . 120.2    no
C18 . C23 . H231 . 120.3    no
C21 . C24 . O25 . 108.2(4)    yes
C21 . C24 . H241 . 111.6    no
O25 . C24 . H241 . 109.9    no
C21 . C24 . H242 . 109.4    no
O25 . C24 . H242 . 108.9    no
H241 . C24 . H242 . 108.7    no
C24 . O25 . C26 . 111.3(4)    yes
O25 . C26 . C27 . 109.1(4)    yes
O25 . C26 . H261 . 109.9    no
C27 . C26 . H261 . 110.8    no
O25 . C26 . H262 . 109.7    no
C27 . C26 . H262 . 109.0    no
H261 . C26 . H262 . 108.3    no
C26 . C27 . O28 . 107.2(4)    yes
C26 . C27 . H271 . 109.1    no
O28 . C27 . H271 . 110.1    no
C26 . C27 . H272 . 111.4    no
O28 . C27 . H272 . 109.5    no
H271 . C27 . H272 . 109.5    no
C27 . O28 . C29 . 112.6(4)    yes
O28 . C29 . C30 . 108.3(4)    yes
O28 . C29 . H291 . 109.3    no
C30 . C29 . H291 . 110.0    no
O28 . C29 . H292 . 110.3    no
C30 . C29 . H292 . 109.3    no
H291 . C29 . H292 . 109.7    no
C29 . C30 . O31 . 108.1(4)    yes
C29 . C30 . H301 . 109.4    no
O31 . C30 . H301 . 110.1    no
C29 . C30 . H302 . 110.0    no
O31 . C30 . H302 . 109.1    no
H301 . C30 . H302 . 110.1    no
C30 . O31 . C32 . 111.6(4)    yes
O31 . C32 . C33 . 108.3(4)    yes
O31 . C32 . H321 . 108.2    no
C33 . C32 . H321 . 108.9    no
O31 . C32 . H322 . 110.3    no
C33 . C32 . H322 . 111.2    no
H321 . C32 . H322 . 110.0    no
C32 . C33 . C34 . 121.1(5)    yes
C32 . C33 . C38 . 119.8(5)    yes
C34 . C33 . C38 . 119.1(5)    yes
C33 . C34 . C35 . 119.9(5)    yes
C33 . C34 . H341 . 120.3    no
C35 . C34 . H341 . 119.8    no
C34 . C35 . C36 . 121.2(5)    yes
C34 . C35 . H351 . 119.6    no
C36 . C35 . H351 . 119.2    no
C35 . C36 . C37 . 118.8(4)    yes
C35 . C36 . C39 . 121.8(5)    yes
C37 . C36 . C39 . 119.3(5)    yes
C36 . C37 . C38 . 120.3(5)    yes
C36 . C37 . H371 . 120.2    no
C38 . C37 . H371 . 119.6    no
C37 . C38 . C33 . 120.8(5)    yes
C37 . C38 . H381 . 119.2    no
C33 . C38 . H381 . 120.1    no
C36 . C39 . N40 . 109.7(4)    yes
C36 . C39 . H391 . 108.9    no
N40 . C39 . H391 . 107.3    no
C36 . C39 . H392 . 110.7    no
N40 . C39 . H392 . 109.9    no
H391 . C39 . H392 . 110.3    no
C39 . N40 . N41 . 119.3(4)    yes
C39 . N40 . C44 . 129.0(5)    yes
N41 . N40 . C44 . 111.0(4)    yes
N40 . N41 . N42 . 107.5(4)    yes
N41 . N42 . C43 . 108.8(4)    yes
C6 . C43 . N42 . 121.6(4)    yes
C6 . C43 . C44 . 130.6(5)    yes
N42 . C43 . C44 . 107.7(4)    yes
C43 . C44 . N40 . 105.0(4)    yes
C43 . C44 . I51 . 129.6(4)    yes
N40 . C44 . I51 . 125.4(3)    yes
C52 . C51 . C56 . 120.1(4)    yes
C52 . C51 . H511 . 120.4    no
C56 . C51 . H511 . 119.5    no
C51 . C52 . C53 . 119.4(4)    yes
C51 . C52 . C62 . 118.9(4)    yes
C53 . C52 . C62 . 121.7(4)    yes
C52 . C53 . C54 . 121.0(4)    yes
C52 . C53 . H531 . 118.1    no
C54 . C53 . H531 . 121.0    no
C53 . C54 . C55 . 118.7(4)    yes
C53 . C54 . C57 . 117.5(3)    yes
C55 . C54 . C57 . 123.7(3)    yes
C54 . C55 . C56 . 121.2(4)    yes
C54 . C55 . H551 . 119.0    no
C56 . C55 . H551 . 119.9    no
C51 . C56 . C55 . 119.6(4)    yes
C51 . C56 . C92 . 119.4(4)    yes
C55 . C56 . C92 . 121.0(4)    yes
C54 . C57 . C58 . 110.24(5)    yes
C54 . C57 . C59 . 110.24(5)    yes
C58 . C57 . C59 . 108.64(5)    yes
C54 . C57 . C60 . 110.35(5)    yes
C58 . C57 . C60 . 108.66(5)    yes
C59 . C57 . C60 . 108.65(5)    yes
C54 . C57 . C158 . 110.30(5)    yes
C54 . C57 . C159 . 110.26(5)    yes
C158 . C57 . C159 . 108.66(5)    yes
C54 . C57 . C160 . 110.26(5)    yes
C158 . C57 . C160 . 108.66(5)    yes
C159 . C57 . C160 . 108.65(5)    yes
C57 . C58 . H581 . 111.8    no
C57 . C58 . H582 . 108.6    no
H581 . C58 . H582 . 107.6    no
C57 . C58 . H583 . 111.7    no
H581 . C58 . H583 . 110.0    no
H582 . C58 . H583 . 107.0    no
C57 . C59 . H591 . 111.8    no
C57 . C59 . H592 . 109.2    no
H591 . C59 . H592 . 110.0    no
C57 . C59 . H593 . 108.0    no
H591 . C59 . H593 . 108.7    no
H592 . C59 . H593 . 109.0    no
C57 . C60 . H601 . 109.7    no
C57 . C60 . H602 . 109.1    no
H601 . C60 . H602 . 108.3    no
C57 . C60 . H603 . 109.2    no
H601 . C60 . H603 . 108.9    no
H602 . C60 . H603 . 111.6    no
C62 . C61 . N65 . 104.8(4)    yes
C62 . C61 . H611 . 128.0    no
N65 . C61 . H611 . 127.3    no
C52 . C62 . C61 . 128.9(4)    yes
C52 . C62 . N63 . 123.4(4)    yes
C61 . C62 . N63 . 107.7(4)    yes
C62 . N63 . N64 . 108.9(4)    yes
N63 . N64 . N65 . 106.8(4)    yes
C61 . N65 . N64 . 111.8(4)    yes
C61 . N65 . C66 . 128.1(4)    yes
N64 . N65 . C66 . 120.0(4)    yes
N65 . C66 . C67 . 112.4(4)    yes
N65 . C66 . H661 . 107.6    no
C67 . C66 . H661 . 108.8    no
N65 . C66 . H662 . 108.7    no
C67 . C66 . H662 . 108.1    no
H661 . C66 . H662 . 111.3    no
C66 . C67 . C68 . 120.8(4)    yes
C66 . C67 . C72 . 120.1(4)    yes
C68 . C67 . C72 . 119.1(4)    yes
C67 . C68 . C69 . 121.3(4)    yes
C67 . C68 . H681 . 119.2    no
C69 . C68 . H681 . 119.6    no
C68 . C69 . C70 . 119.4(4)    yes
C68 . C69 . H691 . 120.4    no
C70 . C69 . H691 . 120.1    no
C69 . C70 . C71 . 119.5(4)    yes
C69 . C70 . C73 . 119.7(5)    yes
C71 . C70 . C73 . 120.8(5)    yes
C70 . C71 . C72 . 120.7(4)    yes
C70 . C71 . H711 . 121.1    no
C72 . C71 . H711 . 118.2    no
C67 . C72 . C71 . 120.0(4)    yes
C67 . C72 . H721 . 120.6    no
C71 . C72 . H721 . 119.4    no
C70 . C73 . O74 . 113.1(4)    yes
C70 . C73 . H731 . 108.6    no
O74 . C73 . H731 . 109.7    no
C70 . C73 . H732 . 107.8    no
O74 . C73 . H732 . 108.0    no
H731 . C73 . H732 . 109.5    no
C73 . O74 . C75 . 112.4(4)    yes
O74 . C75 . C76 . 109.3(4)    yes
O74 . C75 . H751 . 108.0    no
C76 . C75 . H751 . 112.3    no
O74 . C75 . H752 . 109.5    no
C76 . C75 . H752 . 109.8    no
H751 . C75 . H752 . 107.9    no
C75 . C76 . O77 . 109.7(4)    yes
C75 . C76 . H761 . 108.5    no
O77 . C76 . H761 . 109.2    no
C75 . C76 . H762 . 109.6    no
O77 . C76 . H762 . 110.5    no
H761 . C76 . H762 . 109.3    no
C76 . O77 . C78 . 114.2(4)    yes
O77 . C78 . C79 . 114.2(4)    yes
O77 . C78 . H781 . 107.5    no
C79 . C78 . H781 . 109.1    no
O77 . C78 . H782 . 108.6    no
C79 . C78 . H782 . 108.5    no
H781 . C78 . H782 . 108.8    no
C78 . C79 . O80 . 107.9(4)    yes
C78 . C79 . H791 . 112.0    no
O80 . C79 . H791 . 110.1    no
C78 . C79 . H792 . 110.4    no
O80 . C79 . H792 . 108.8    no
H791 . C79 . H792 . 107.5    no
C79 . O80 . C81 . 113.1(4)    yes
O80 . C81 . C82 . 108.7(4)    yes
O80 . C81 . H811 . 110.1    no
C82 . C81 . H811 . 111.0    no
O80 . C81 . H812 . 109.0    no
C82 . C81 . H812 . 108.6    no
H811 . C81 . H812 . 109.4    no
C81 . C82 . C83 . 120.0(4)    yes
C81 . C82 . C87 . 120.5(4)    yes
C83 . C82 . C87 . 119.5(4)    yes
C82 . C83 . C84 . 120.0(4)    yes
C82 . C83 . H831 . 119.6    no
C84 . C83 . H831 . 120.4    no
C83 . C84 . C85 . 120.5(4)    yes
C83 . C84 . H841 . 119.8    no
C85 . C84 . H841 . 119.7    no
C84 . C85 . C86 . 119.5(4)    yes
C84 . C85 . C88 . 121.9(4)    yes
C86 . C85 . C88 . 118.6(4)    yes
C85 . C86 . C87 . 120.2(4)    yes
C85 . C86 . H861 . 119.4    no
C87 . C86 . H861 . 120.4    no
C86 . C87 . C82 . 120.4(4)    yes
C86 . C87 . H871 . 120.2    no
C82 . C87 . H871 . 119.4    no
C85 . C88 . N89 . 112.8(4)    yes
C85 . C88 . H881 . 109.2    no
N89 . C88 . H881 . 107.8    no
C85 . C88 . H882 . 109.2    no
N89 . C88 . H882 . 109.8    no
H881 . C88 . H882 . 108.0    no
C88 . N89 . N90 . 120.8(4)    yes
C88 . N89 . C93 . 129.0(4)    yes
N90 . N89 . C93 . 110.1(4)    yes
N89 . N90 . N91 . 108.1(4)    yes
N90 . N91 . C92 . 108.8(4)    yes
C56 . C92 . N91 . 122.5(4)    yes
C56 . C92 . C93 . 129.9(4)    yes
N91 . C92 . C93 . 107.6(4)    yes
C92 . C93 . N89 . 105.4(4)    yes
C92 . C93 . H931 . 127.2    no
N89 . C93 . H931 . 127.4    no
O101 . C102 . C103 . 121.0(7)    yes
O101 . C102 . C104 . 122.3(7)    yes
C103 . C102 . C104 . 116.7(6)    yes
C102 . C103 . H1031 . 109.8    no
C102 . C103 . H1032 . 107.8    no
H1031 . C103 . H1032 . 109.1    no
C102 . C103 . H1033 . 109.2    no
H1031 . C103 . H1033 . 110.3    no
H1032 . C103 . H1033 . 110.6    no
C102 . C104 . H1041 . 110.7    no
C102 . C104 . H1042 . 108.5    no
H1041 . C104 . H1042 . 108.7    no
C102 . C104 . H1043 . 110.1    no
H1041 . C104 . H1043 . 109.2    no
H1042 . C104 . H1043 . 109.5    no
C57 . C158 . H1581 . 109.4    no
C57 . C158 . H1582 . 108.9    no
H1581 . C158 . H1582 . 109.6    no
C57 . C158 . H1583 . 109.3    no
H1581 . C158 . H1583 . 109.6    no
H1582 . C158 . H1583 . 109.9    no
C57 . C159 . H1591 . 107.1    no
C57 . C159 . H1592 . 106.3    no
H1591 . C159 . H1592 . 111.8    no
C57 . C159 . H1593 . 105.5    no
H1591 . C159 . H1593 . 112.9    no
H1592 . C159 . H1593 . 112.7    no
C57 . C160 . H1601 . 104.6    no
C57 . C160 . H1602 . 104.6    no
H1601 . C160 . H1602 . 114.2    no
C57 . C160 . H1603 . 103.6    no
H1601 . C160 . H1603 . 114.3    no
H1602 . C160 . H1603 . 113.9    no
loop_
 _geom_hbond_atom_site_label_D
 _geom_hbond_site_symmetry_D
 _geom_hbond_atom_site_label_H
 _geom_hbond_site_symmetry_H
 _geom_hbond_atom_site_label_A
 _geom_hbond_site_symmetry_A
 _geom_hbond_angle_DHA
 _geom_hbond_distance_DH
 _geom_hbond_distance_HA
 _geom_hbond_distance_DA
 _geom_hbond_publ_flag
C39 . H392 . O101 . 137 0.97 2.53 3.309(8)    yes
C51 . H511 . O28 . 172 0.93 2.48 3.398(8)    yes
C61 . H611 . O28 . 167 0.92 2.43 3.333(8)    yes
C93 . H931 . O28 . 160 0.93 2.45 3.337(8)    yes
C103 . H1032 . O77 2_676 147 0.95 2.47 3.304(8)    yes


_iucr_refine_instructions_details
;
#
# Punched on 23/11/22 at 19:29:51
#
#LIST     12                                                                    
BLOCK SCALE X'S  U'S 
EQUIV PART(1001, OCC) PART(1002, OCC) 
WEIGHT -1 PART(1002, OCC) 
RIDE C   (   1,X'S) H   (  11,X'S) 
RIDE C   (   3,X'S) H   (  31,X'S) 
RIDE C   (   5,X'S) H   (  51,X'S) 
RIDE C   (   8,X'S) H   (  81,X'S) H   (  82,X'S) H   (  83,X'S) 
RIDE C   (   9,X'S) H   (  91,X'S) H   (  92,X'S) H   (  93,X'S) 
RIDE C   (  10,X'S) H   ( 101,X'S) H   ( 102,X'S) H   ( 103,X'S) 
RIDE C   (  17,X'S) H   ( 171,X'S) H   ( 172,X'S) 
RIDE C   (  19,X'S) H   ( 191,X'S) 
RIDE C   (  20,X'S) H   ( 201,X'S) 
RIDE C   (  22,X'S) H   ( 221,X'S) 
RIDE C   (  23,X'S) H   ( 231,X'S) 
RIDE C   (  24,X'S) H   ( 241,X'S) H   ( 242,X'S) 
RIDE C   (  26,X'S) H   ( 261,X'S) H   ( 262,X'S) 
RIDE C   (  27,X'S) H   ( 271,X'S) H   ( 272,X'S) 
RIDE C   (  29,X'S) H   ( 291,X'S) H   ( 292,X'S) 
RIDE C   (  30,X'S) H   ( 301,X'S) H   ( 302,X'S) 
RIDE C   (  32,X'S) H   ( 321,X'S) H   ( 322,X'S) 
RIDE C   (  34,X'S) H   ( 341,X'S) 
RIDE C   (  35,X'S) H   ( 351,X'S) 
RIDE C   (  37,X'S) H   ( 371,X'S) 
RIDE C   (  38,X'S) H   ( 381,X'S) 
RIDE C   (  39,X'S) H   ( 391,X'S) H   ( 392,X'S) 
RIDE C   (  51,X'S) H   ( 511,X'S) 
RIDE C   (  53,X'S) H   ( 531,X'S) 
RIDE C   (  55,X'S) H   ( 551,X'S) 
RIDE C   (  58,X'S) H   ( 581,X'S) H   ( 582,X'S) H   ( 583,X'S) 
RIDE C   (  59,X'S) H   ( 591,X'S) H   ( 592,X'S) H   ( 593,X'S) 
RIDE C   (  60,X'S) H   ( 601,X'S) H   ( 602,X'S) H   ( 603,X'S) 
RIDE C   (  61,X'S) H   ( 611,X'S) 
RIDE C   (  66,X'S) H   ( 661,X'S) H   ( 662,X'S) 
RIDE C   (  68,X'S) H   ( 681,X'S) 
RIDE C   (  69,X'S) H   ( 691,X'S) 
RIDE C   (  71,X'S) H   ( 711,X'S) 
RIDE C   (  72,X'S) H   ( 721,X'S) 
RIDE C   (  73,X'S) H   ( 731,X'S) H   ( 732,X'S) 
RIDE C   (  75,X'S) H   ( 751,X'S) H   ( 752,X'S) 
RIDE C   (  76,X'S) H   ( 761,X'S) H   ( 762,X'S) 
RIDE C   (  78,X'S) H   ( 781,X'S) H   ( 782,X'S) 
RIDE C   (  79,X'S) H   ( 791,X'S) H   ( 792,X'S) 
RIDE C   (  81,X'S) H   ( 811,X'S) H   ( 812,X'S) 
RIDE C   (  83,X'S) H   ( 831,X'S) 
RIDE C   (  84,X'S) H   ( 841,X'S) 
RIDE C   (  86,X'S) H   ( 861,X'S) 
RIDE C   (  87,X'S) H   ( 871,X'S) 
RIDE C   (  88,X'S) H   ( 881,X'S) H   ( 882,X'S) 
RIDE C   (  93,X'S) H   ( 931,X'S) 
RIDE C   ( 103,X'S) H   (1031,X'S) H   (1032,X'S) H   (1033,X'S) 
RIDE C   ( 104,X'S) H   (1041,X'S) H   (1042,X'S) H   (1043,X'S) 
RIDE C   ( 158,X'S) H   (1581,X'S) H   (1582,X'S) H   (1583,X'S) 
RIDE C   ( 159,X'S) H   (1591,X'S) H   (1592,X'S) H   (1593,X'S) 
RIDE C   ( 160,X'S) H   (1601,X'S) H   (1602,X'S) H   (1603,X'S) 
END                                                                             
#
# Punched on 23/11/22 at 19:29:51
#
#LIST     16                                                                    
SAME 0.04 C(54) C(57) C(58) C(59) C(60) AND 
CONT C(54) C(57) C(59) C(60) C(58) AND 
CONT C(54) C(57) C(60) C(58) C(59) AND 
CONT C(54) C(57) C(158) C(159) C(160) AND 
CONT C(54) C(57) C(159) C(160) C(158) AND 
CONT C(54) C(57) C(160) C(158) C(159) 
VIBR .0, 0.00200 = C(13) TO N(14) 
U(IJ) .0, 0.04000 = C(13) TO N(14) 
SIMU 0.01 C(54) C(57) C(58) C(59) C(60) AND 
CONT C(54) C(57) C(59) C(60) C(58) AND 
CONT C(54) C(57) C(60) C(58) C(59) AND 
CONT C(54) C(57) C(158) C(159) C(160) AND 
CONT C(54) C(57) C(159) C(160) C(158) AND 
CONT C(54) C(57) C(160) C(158) C(159) 
DELU C(54) C(57) C(58) C(59) C(60) AND 
CONT C(54) C(57) C(59) C(60) C(58) AND 
CONT C(54) C(57) C(60) C(58) C(59) AND 
CONT C(54) C(57) C(158) C(159) C(160) AND 
CONT C(54) C(57) C(159) C(160) C(158) AND 
CONT C(54) C(57) C(160) C(158) C(159) 
REM   HREST   START (DO NOT REMOVE THIS LINE) 
REM   HREST   END (DO NOT REMOVE THIS LINE) 
END                                                                             
;
 
# Reflections are selected by the following conditions :-
# Minimum value of SQRTW        is   0.00
# Minimum value of RATIO        is  -3.00


#==============================================================================
data_2.XB-TEG 
#==============================================================================
_audit_creation_date        "2022-11-23"
_audit_creation_method 'CRYSTALS_ver_14.61_build_7986 '

_oxford_structure_analysis_title  '7730/064zy22'

_refine_special_details
;
The data indexed well as monoclinic and initially solved
in the space group P21/c, however, the refinement exhibited
signs of extensive disorder.  On closer examination, although
the structure closely approximates to P21/c the systematic 
absences clearly indicate the presence of a c-glide and the 
absence of a 2~1~ screw axis:

         -21-   -a-   -c-   -n-  
 N         37   885   874   893   
 N I>3s    23   336     2   336   
 <I>      9.9  33.4  -0.2  33.2  
 <I/s>    3.5   4.8  -0.1   4.8  

Examination of the structure suggest there are differences in the 
orientation of the phenyl rings and the conformation of the polyethyl
chain between molecules that would otherwise be related by symmetry. 

Because of the pseudosymmetry, same distance, thermal similarity 
and vibrational restraints were necessary to ensure the geometry and 
displacement parameters remained sensible.
;

_chemical_name_systematic         .
_chemical_melting_point           'not measured'

_cell_length_a                    14.3321(2)
_cell_length_b                    34.2258(6)
_cell_length_c                    14.8140(2)
_cell_angle_alpha                 90
_cell_angle_beta                  98.7161(14)
_cell_angle_gamma                 90
_cell_volume                      7182.76(19)
 
_symmetry_cell_setting            'monoclinic' 
_symmetry_space_group_name_H-M    'P 1 c 1 ' 
_symmetry_space_group_name_Hall   'P -2yc' 
loop_
 _symmetry_equiv_pos_as_xyz
 'x,y,z'
 'x,-y,z+1/2'

loop_
_atom_type_symbol
_atom_type_scat_dispersion_real
_atom_type_scat_dispersion_imag
_atom_type_scat_Cromer_Mann_a1
_atom_type_scat_Cromer_Mann_b1
_atom_type_scat_Cromer_Mann_a2
_atom_type_scat_Cromer_Mann_b2
_atom_type_scat_Cromer_Mann_a3
_atom_type_scat_Cromer_Mann_b3
_atom_type_scat_Cromer_Mann_a4
_atom_type_scat_Cromer_Mann_b4
_atom_type_scat_Cromer_Mann_c
_atom_type_scat_source  
 C       0.0181   0.0091   2.3100  20.8439   1.0200  10.2075   1.5886   0.5687
   0.8650  51.6512   0.2156 'International Tables Vol C 4.2.6.8 and 6.1.1.4'
 H       0.0000   0.0000   0.4930  10.5109   0.3229  26.1257   0.1402   3.1424
   0.0408  57.7998   0.0030 'International Tables Vol C 4.2.6.8 and 6.1.1.4'
 N       0.0311   0.0180  12.2126   0.0057   3.1322   9.8933   2.0125  28.9975
   1.1663   0.5826 -11.5290 'International Tables Vol C 4.2.6.8 and 6.1.1.4'
 O       0.0492   0.0322   3.0485  13.2771   2.2868   5.7011   1.5463   0.3239
   0.8670  32.9089   0.2508 'International Tables Vol C 4.2.6.8 and 6.1.1.4'
 I      -0.3257   6.8362  20.1472   4.3470  18.9949   0.3814   7.5138  27.7660
   2.2735  66.8776   4.0712 'International Tables Vol C 4.2.6.8 and 6.1.1.4'
 
 
_cell_formula_units_Z                    8

# Given Formula = C36 H40 I2 N6 O4 
# Dc =      1.62 Fooo =   3488.00 Mu =    141.36 M =    874.56
# Found Formula = C36 H40 I2 N6 O4 
# Dc =      1.62 FOOO =   3488.00 Mu =    141.36 M =    874.56

_chemical_formula_sum             'C36 H40 I2 N6 O4'
_chemical_formula_moiety          'C36 H40 I2 N6 O4'
_chemical_compound_source                .
_chemical_formula_weight            874.56
 
 
_cell_measurement_reflns_used        27289
_cell_measurement_theta_min             3.32
_cell_measurement_theta_max            75.72
_cell_measurement_temperature          150
 
_exptl_crystal_description        'needle' 
_exptl_crystal_colour             'clear_pale_colourless' 
_exptl_crystal_size_min           0.04 
_exptl_crystal_size_mid           0.04 
_exptl_crystal_size_max           0.51

loop_
_exptl_crystal_face_index_h
_exptl_crystal_face_index_k
_exptl_crystal_face_index_l
_exptl_crystal_face_perp_dist
   1    0    0 0.0300
  -1    0    0 0.0100
   0    1    0 0.0200
   0   -1    0 0.0200
   0    0    1 0.2600
   0    0   -1 0.2400
   0   -3   -1 0.1500 
 
_exptl_crystal_density_diffrn     1.617 
_exptl_crystal_density_meas       'not measured' 
_exptl_crystal_density_method     'not measured' 
# Non-dispersive F(000): 
_exptl_crystal_F_000              3488 
_exptl_absorpt_coefficient_mu     14.136 
 
# Sheldrick geometric approximatio 0.57 0.57 
_exptl_absorpt_correction_type    gaussian 
_exptl_absorpt_process_details 
; 
CrysAlisPro 1.171.40.67a (Rigaku Oxford Diffraction, 2019)
Numerical absorption correction based on gaussian integration over
a multifaceted crystal model Empirical absorption correction using 
spherical harmonics, implemented in SCALE3 ABSPACK scaling 
algorithm. 
; 
_exptl_absorpt_correction_T_min   0.03 
_exptl_absorpt_correction_T_max   0.57 
_diffrn_measurement_device_type   'Oxford Diffraction SuperNova' 
_diffrn_measurement_device        'Area' 
_diffrn_radiation_monochromator   'focussing mirrors' 
_diffrn_radiation_type            'Cu K\a'
_diffrn_radiation_wavelength           1.54184
_diffrn_measurement_method        \w 
 
# If a reference occurs more than once, delete the author 
# and date from subsequent references. 
_computing_data_collection        'SuperNova, (Oxford Diffraction, 2010)' 
_computing_cell_refinement 
; 
 CrysAlisPro (Rigaku Oxford Diffraction, 2017) 
; 
_computing_data_reduction 
; 
 CrysAlisPro (Rigaku Oxford Diffraction, 2017) 
; 
_computing_structure_solution     'SHELXS 86 (Sheldrick, 1986)' 
_computing_structure_refinement   'CRYSTALS (Betteridge et al., 2003)' 
_computing_publication_material   'CRYSTALS (Betteridge et al., 2003)' 
_computing_molecular_graphics     'CAMERON (Watkin et al., 1996)' 
 
_diffrn_standards_interval_time   . 
_diffrn_standards_interval_count  . 
_diffrn_standards_number          0 
_diffrn_standards_decay_%         . 
 
_diffrn_ambient_temperature        150
_diffrn_reflns_number             87363 
_diffrn_reflns_av_unetI/netI      0.146 
_reflns_number_total              17374 
_diffrn_reflns_av_R_equivalents   0.096 
# Number of reflections without Friedels Law is 17374 
# Number of reflections with Friedels Law is 14919 
# Theoretical number of reflections is about 15099 
 
 
_diffrn_reflns_theta_min          3.119 
_diffrn_reflns_theta_max          76.532 
_diffrn_measured_fraction_theta_max 0.988 
 
_diffrn_reflns_theta_full         74.236 
_diffrn_measured_fraction_theta_full 0.997 
 
 
_diffrn_reflns_limit_h_min        -17 
_diffrn_reflns_limit_h_max        2 
_diffrn_reflns_limit_k_min        -42 
_diffrn_reflns_limit_k_max        42 
_diffrn_reflns_limit_l_min        -18 
_diffrn_reflns_limit_l_max        18 
_reflns_limit_h_min               -17 
_reflns_limit_h_max               2 
_reflns_limit_k_min               0 
_reflns_limit_k_max               42 
_reflns_limit_l_min               -18 
_reflns_limit_l_max               18 
 
_oxford_diffrn_Wilson_B_factor    2.75 
_oxford_diffrn_Wilson_scale       0.59 
 
_atom_sites_solution_primary      direct #heavy,direct,difmap,geom,iterative
# _atom_sites_solution_secondary  difmap
_atom_sites_solution_hydrogens    difmap
 
_refine_diff_density_min          -1.48 
_refine_diff_density_max          1.97 
 
 
# The current dictionary definitions do not cover the 
# situation where the reflections used for refinement were 
# selected by a user-defined sigma threshold 
 
# Explicitly named reflections are ALWAYS excluded from R&wR 
 
# The values actually used during refinement 
# These are labelled "all" for compatibility with PLATON 
_oxford_refine_reflns_threshold_expression       I>-3.0\s(I)
_refine_ls_number_restraints      2285 
_refine_ls_number_parameters      1758 
_refine_ls_number_reflns          17373 
_refine_ls_R_factor_ref           0.0743 
_refine_ls_wR_factor_ref          0.1802 
_refine_ls_goodness_of_fit_ref    1.0023 
_refine_ls_shift/su_max           0.0031253 
_refine_ls_shift/su_mean          0.0001886 
 
 
# Computed with I/sigma = -10 
_reflns_number_all                17374 
_refine_ls_R_factor_all           0.0743 
_refine_ls_wR_factor_all          0.1803 
 
# Computed with I/sigma = +2 a la SHELX 
_reflns_threshold_expression                I>2.0\s(I)
_reflns_number_gt                 14389 
_refine_ls_R_factor_gt            0.0612 
_refine_ls_wR_factor_gt           0.1591 
 
# For an explanation, see Cooper & Watkin, Acta Cryst. (2016). B72, 661-683 
_oxford_Hooft_y                   0.253(10) # for 1854 Friedel pairs 
_oxford_Bijvoet_difference        0.238(11) # for 1854 Friedel pairs 
# (Similar to the Parsons(q).) 
_oxford_refined_Flack_x           0.193(12) # for 2455 Friedel pairs 
_refine_ls_abs_structure_Flack    0.238(11) 
_refine_ls_abs_structure_details 
; 
 Parsons, Flack & Wagner (2013), 
 1854 Friedel Pairs 
; 
 
# choose from: 
# rm (reference molecule of known chirality), 
# ad (anomolous dispersion - Flack), rmad (rm and ad), 
# syn (from synthesis), unk (unknown) or . (not applicable). 
_chemical_absolute_configuration  'ad' 
 
 
_refine_ls_structure_factor_coef  Fsqd 
_refine_ls_matrix_type            full
_refine_ls_hydrogen_treatment     constr         #undef, noref, refall,
                                                 # refxyz, refU, constr or mixed
_refine_ls_weighting_scheme       calc 
_refine_ls_weighting_details 
;
 Method= Modified Sheldrick 
 w=1/[\s^2^(F^2^) + ( 0.11P)^2^ +17.01P] 
 ,where P=(max(Fo^2^,0) + 2Fc^2^)/3 
;
# Insert your own references if required - in alphabetical order 
_publ_section_references 
; 
Betteridge, P.W., Carruthers, J.R., Cooper, R.I., 
Prout, K. & Watkin, D.J. (2003). J. Appl. Cryst. 36, 1487. 
 
Oxford Diffraction, (2010). Supernova User Manual. 
 
Parsons,S., Flack, H.D. and Wagner, T. Acta Cryst. (2013). B69, 249-259 
 
Rigaku Oxford Diffraction (2017). CrysAlisPro. 
 
Sheldrick, G. M. (2008). Acta Cryst A64, 112-122. 
 
Watkin, D.J., Prout, C.K. & Pearce, L.J. (1996). CAMERON, Chemical 
Crystallography Laboratory, Oxford, UK. 
; 

# Uequiv = arithmetic mean of Ui i.e. Ueqiv = (U1+U2+U3)/3

# Replace last . with number of unfound hydrogen atoms attached to an atom.

# ..._refinement_flags_... 
# . no refinement constraints           S special position constraint on site
# G rigid group refinement of site      R riding atom
# D distance or angle restraint on site T thermal displacement constraints
# U Uiso or Uij restraint (rigid bond)  P partial occupancy constraint


loop_
_atom_site_label
_atom_site_type_symbol
_atom_site_fract_x
_atom_site_fract_y
_atom_site_fract_z
_atom_site_U_iso_or_equiv
_atom_site_occupancy
_atom_site_adp_type
_atom_site_refinement_flags_posn
_atom_site_refinement_flags_adp
_atom_site_refinement_flags_occupancy
_atom_site_disorder_assembly
_atom_site_disorder_group
_atom_site_attached_hydrogens
C1 C 0.4999(10) 0.6683(3) 0.9999(10) 0.0323 1.0000 Uani . . . . . . 
C2 C 0.5394(10) 0.6928(4) 1.0687(10) 0.0302 1.0000 Uani . . . . . . 
C3 C 0.4839(10) 0.7105(4) 1.1249(9) 0.0294 1.0000 Uani . . . . . . 
C4 C 0.3871(10) 0.7013(4) 1.1190(9) 0.0285 1.0000 Uani . . . . . . 
C5 C 0.3490(11) 0.6757(4) 1.0482(9) 0.0333 1.0000 Uani . . . . . . 
C6 C 0.4037(11) 0.6594(4) 0.9908(9) 0.0307 1.0000 Uani . . . . . . 
C7 C 0.3217(9) 0.7196(4) 1.1825(8) 0.0361 1.0000 Uani . . . . . . 
C8 C 0.3770(12) 0.7429(6) 1.2584(12) 0.0591 1.0000 Uani . . . . . . 
C9 C 0.2671(16) 0.6868(6) 1.2185(12) 0.0627 1.0000 Uani . . . . . . 
C10 C 0.2524(14) 0.7460(6) 1.1277(12) 0.0672 1.0000 Uani . . . . . . 
I11 I 0.70772(13) 0.69919(2) 0.89025(10) 0.0336 1.0000 Uani . . . . . . 
C12 C 0.7114(7) 0.6991(3) 1.0310(4) 0.0291 1.0000 Uani D . . . . . 
C13 C 0.6424(5) 0.6993(3) 1.0860(6) 0.0302 1.0000 Uani D . . . . . 
N14 N 0.6857(6) 0.7032(3) 1.1750(5) 0.0333 1.0000 Uani D . . . . . 
N15 N 0.7765(6) 0.7055(4) 1.1758(5) 0.0366 1.0000 Uani D . . . . . 
N16 N 0.7937(5) 0.7043(3) 1.0884(6) 0.0315 1.0000 Uani D . . . . . 
C17 C 0.8908(6) 0.7012(3) 1.0701(10) 0.0372 1.0000 Uani D . . . . . 
C18 C 0.9215(9) 0.6599(3) 1.0617(10) 0.0367 1.0000 Uani D . . . . . 
C19 C 1.0164(11) 0.6517(5) 1.0533(12) 0.0446 1.0000 Uani . . . . . . 
C20 C 1.0486(11) 0.6145(5) 1.0463(13) 0.0509 1.0000 Uani . . . . . . 
C21 C 0.9860(9) 0.5824(3) 1.0512(10) 0.0453 1.0000 Uani D . . . . . 
C22 C 0.8939(13) 0.5909(5) 1.0613(13) 0.0527 1.0000 Uani . . . . . . 
C23 C 0.8626(11) 0.6288(4) 1.0687(11) 0.0418 1.0000 Uani . . . . . . 
C24 C 1.0217(6) 0.5409(3) 1.0441(13) 0.0533 1.0000 Uani D . . . . . 
O25 O 0.9448(5) 0.5148(3) 1.0360(10) 0.0601 1.0000 Uani D . . . . . 
C26 C 0.9734(7) 0.4764(3) 1.0380(10) 0.0615 1.0000 Uani D . . . . . 
C27 C 0.8862(9) 0.4519(3) 1.0450(8) 0.0729 1.0000 Uani D . . . . . 
O28 O 0.8266(8) 0.4520(5) 0.9621(6) 0.0848 1.0000 Uani D . . . . . 
C29 C 0.7332(8) 0.4410(5) 0.9676(7) 0.0912 1.0000 Uani D . . . . . 
C30 C 0.6812(9) 0.4370(4) 0.8764(9) 0.0857 1.0000 Uani D . . . . . 
O31 O 0.7027(11) 0.4008(3) 0.8397(8) 0.0953 1.0000 Uani D . . . . . 
C32 C 0.6688(9) 0.3964(4) 0.7467(8) 0.0918 1.0000 Uani D . . . . . 
C33 C 0.5616(8) 0.3910(3) 0.7325(13) 0.0776 1.0000 Uani D . . . . . 
O34 O 0.5230(7) 0.4278(2) 0.7205(10) 0.0719 1.0000 Uani D . . . . . 
C35 C 0.4234(8) 0.4269(3) 0.7069(14) 0.0669 1.0000 Uani D . . . . . 
C36 C 0.3857(10) 0.4685(4) 0.7018(12) 0.0628 1.0000 Uani D . . . . . 
C37 C 0.2941(15) 0.4775(5) 0.6679(15) 0.0645 1.0000 Uani . . . . . . 
C38 C 0.2607(14) 0.5153(6) 0.6650(15) 0.0599 1.0000 Uani . . . . . . 
C39 C 0.3191(12) 0.5459(4) 0.6968(10) 0.0504 1.0000 Uani D . . . . . 
C40 C 0.4151(14) 0.5373(5) 0.7269(14) 0.0636 1.0000 Uani . . . . . . 
C41 C 0.4479(14) 0.4987(5) 0.7286(13) 0.0624 1.0000 Uani . . . . . . 
C42 C 0.2828(12) 0.5864(4) 0.6985(6) 0.0486 1.0000 Uani D . . . . . 
N43 N 0.3013(8) 0.6040(3) 0.7898(5) 0.0408 1.0000 Uani D . . . . . 
N44 N 0.2507(8) 0.5918(3) 0.8542(7) 0.0525 1.0000 Uani D . . . . . 
N45 N 0.2841(8) 0.6088(3) 0.9312(6) 0.0427 1.0000 Uani D . . . . . 
C46 C 0.3547(8) 0.6342(3) 0.9160(6) 0.0354 1.0000 Uani D . . . . . 
C47 C 0.3667(8) 0.6309(3) 0.8265(7) 0.0377 1.0000 Uani D . . . . . 
I48 I 0.45384(13) 0.66009(3) 0.74938(11) 0.0443 1.0000 Uani . . . . . . 
C51 C 0.8833(10) 0.6728(4) 0.5529(10) 0.0359 1.0000 Uani . . . . . . 
C52 C 0.8440(10) 0.6940(3) 0.6163(10) 0.0288 1.0000 Uani . . . . . . 
C53 C 0.8985(10) 0.7074(3) 0.6941(10) 0.0293 1.0000 Uani . . . . . . 
C54 C 0.9974(10) 0.6970(4) 0.7156(11) 0.0350 1.0000 Uani . . . . . . 
C55 C 1.0330(10) 0.6763(4) 0.6515(10) 0.0344 1.0000 Uani . . . . . . 
C56 C 0.9810(11) 0.6631(4) 0.5702(11) 0.0384 1.0000 Uani . . . . . . 
C57 C 1.0595(10) 0.7119(4) 0.8006(9) 0.0324 1.0000 Uani . . . . . . 
C58 C 1.0011(11) 0.7255(5) 0.8757(10) 0.0431 1.0000 Uani . . . . . . 
C59 C 1.1249(15) 0.6789(8) 0.8417(13) 0.0799 1.0000 Uani . . . . . . 
C60 C 1.1145(12) 0.7470(5) 0.7762(14) 0.0526 1.0000 Uani . . . . . . 
I61 I 0.67658(13) 0.70542(3) 0.38762(10) 0.0336 1.0000 Uani . . . . . . 
C62 C 0.6729(6) 0.7050(3) 0.5274(5) 0.0282 1.0000 Uani D . . . . . 
C63 C 0.7415(5) 0.7024(4) 0.6029(6) 0.0292 1.0000 Uani D . . . . . 
N64 N 0.6981(6) 0.7050(3) 0.6792(5) 0.0333 1.0000 Uani D . . . . . 
N65 N 0.6075(5) 0.7080(4) 0.6534(5) 0.0427 1.0000 Uani D . . . . . 
N66 N 0.5911(5) 0.7103(3) 0.5610(5) 0.0385 1.0000 Uani D . . . . . 
C67 C 0.4944(7) 0.7072(3) 0.5153(11) 0.0568 1.0000 Uani D . . . . . 
C68 C 0.4639(9) 0.6664(4) 0.4983(9) 0.0515 1.0000 Uani D . . . . . 
C69 C 0.3702(13) 0.6591(6) 0.4592(14) 0.0661 1.0000 Uani . . . . . . 
C70 C 0.3396(14) 0.6223(6) 0.4462(17) 0.0772 1.0000 Uani . . . . . . 
C71 C 0.3967(11) 0.5912(3) 0.4697(14) 0.0628 1.0000 Uani D . . . . . 
C72 C 0.4887(13) 0.5988(6) 0.5049(15) 0.0686 1.0000 Uani . . . . . . 
C73 C 0.5211(15) 0.6358(6) 0.5169(12) 0.0584 1.0000 Uani . . . . . . 
C74 C 0.3604(7) 0.5501(3) 0.4499(14) 0.0730 1.0000 Uani D . . . . . 
O75 O 0.4353(6) 0.5232(3) 0.4732(11) 0.0816 1.0000 Uani D . . . . . 
C76 C 0.4052(7) 0.4852(3) 0.4642(10) 0.0752 1.0000 Uani D . . . . . 
C77 C 0.4916(9) 0.4598(4) 0.4956(8) 0.0774 1.0000 Uani D . . . . . 
O78 O 0.5498(8) 0.4589(5) 0.4285(6) 0.0828 1.0000 Uani D . . . . . 
C79 C 0.6398(9) 0.4430(5) 0.4573(6) 0.0818 1.0000 Uani D . . . . . 
C80 C 0.6898(9) 0.4396(3) 0.3798(8) 0.0766 1.0000 Uani D . . . . . 
O81 O 0.6627(10) 0.4049(3) 0.3327(9) 0.0909 1.0000 Uani D . . . . . 
C82 C 0.6931(9) 0.4018(4) 0.2478(7) 0.0944 1.0000 Uani D . . . . . 
C83 C 0.8002(9) 0.3957(3) 0.2608(13) 0.0866 1.0000 Uani D . . . . . 
O84 O 0.8399(7) 0.4322(3) 0.2622(11) 0.0806 1.0000 Uani D . . . . . 
C85 C 0.9388(8) 0.4311(3) 0.2861(15) 0.0721 1.0000 Uani D . . . . . 
C86 C 0.9773(9) 0.4725(4) 0.2918(11) 0.0596 1.0000 Uani D . . . . . 
C87 C 1.0712(16) 0.4798(7) 0.3040(15) 0.0728 1.0000 Uani . U . . . . 
C88 C 1.1070(14) 0.5160(6) 0.3130(13) 0.0672 1.0000 Uani . U . . . . 
C89 C 1.0460(11) 0.5499(4) 0.2986(10) 0.0505 1.0000 Uani D . . . . . 
C90 C 0.9493(13) 0.5424(6) 0.2822(13) 0.0595 1.0000 Uani . . . . . . 
C91 C 0.9148(15) 0.5044(5) 0.2805(13) 0.0612 1.0000 Uani . . . . . . 
C92 C 1.0844(11) 0.5903(4) 0.3079(7) 0.0559 1.0000 Uani D . . . . . 
N93 N 1.0723(8) 0.6085(3) 0.3947(5) 0.0491 1.0000 Uani D . . . . . 
N94 N 1.1211(8) 0.5944(3) 0.4735(7) 0.0559 1.0000 Uani D . . . . . 
N95 N 1.0954(8) 0.6136(4) 0.5411(5) 0.0512 1.0000 Uani D . . . . . 
C96 C 1.0248(8) 0.6391(4) 0.5072(6) 0.0381 1.0000 Uani D . . . . . 
C97 C 1.0119(9) 0.6366(4) 0.4138(6) 0.0394 1.0000 Uani D . . . . . 
I98 I 0.92207(13) 0.66687(3) 0.31601(11) 0.0400 1.0000 Uani . . . . . . 
C101 C 0.9857(10) 0.8354(4) 0.6701(9) 0.0281 1.0000 Uani . . . . . . 
C102 C 1.0851(10) 0.8424(4) 0.6784(10) 0.0316 1.0000 Uani . . . . . . 
C103 C 1.1355(9) 0.8241(4) 0.6157(10) 0.0321 1.0000 Uani . . . . . . 
C104 C 1.0951(9) 0.7985(3) 0.5495(8) 0.0355 1.0000 Uani D . . . . . 
C105 C 0.9979(10) 0.7919(4) 0.5411(10) 0.0326 1.0000 Uani . . . . . . 
C106 C 0.9426(10) 0.8109(4) 0.6018(8) 0.0299 1.0000 Uani . . . . . . 
C107 C 1.1519(7) 0.7791(3) 0.4843(7) 0.0443 1.0000 Uani D . . . . . 
C108 C 1.1909(17) 0.8100(5) 0.4221(14) 0.0642 0.58(2) Uani D . P 1 1 . 
C109 C 1.2376(11) 0.7565(6) 0.5373(11) 0.0635 0.58(2) Uani D . P 1 1 . 
C110 C 1.0903(11) 0.7495(6) 0.4214(13) 0.0563 0.58(2) Uani D . P 1 1 . 
C208 C 1.1189(16) 0.7931(7) 0.3844(8) 0.0515 0.42(2) Uani D . P 1 2 . 
C209 C 1.2590(8) 0.7890(7) 0.5097(15) 0.0516 0.42(2) Uani D . P 1 2 . 
C210 C 1.1410(17) 0.7338(3) 0.4867(15) 0.0496 0.42(2) Uani D . P 1 2 . 
I111 I 1.03381(14) 0.84498(3) 0.91868(11) 0.0464 1.0000 Uani . . . . . . 
C112 C 1.1232(8) 0.8721(3) 0.8405(6) 0.0385 1.0000 Uani D . . . . . 
C113 C 1.1324(8) 0.8680(3) 0.7500(6) 0.0339 1.0000 Uani D . . . . . 
N114 N 1.2049(8) 0.8919(4) 0.7325(5) 0.0488 1.0000 Uani D . . . . . 
N115 N 1.2393(7) 0.9100(3) 0.8077(6) 0.0439 1.0000 Uani D . . . . . 
N116 N 1.1906(8) 0.8984(3) 0.8747(5) 0.0436 1.0000 Uani D . . . . . 
C117 C 1.2088(13) 0.9154(3) 0.9662(6) 0.0516 1.0000 Uani D . . . . . 
C118 C 1.1842(11) 0.9576(3) 0.9668(9) 0.0412 1.0000 Uani D . . . . . 
C119 C 1.2305(12) 0.9828(6) 1.0320(12) 0.0528 1.0000 Uani . . . . . . 
C120 C 1.2073(14) 1.0215(5) 1.0344(14) 0.0561 1.0000 Uani . . . . . . 
C121 C 1.1361(13) 1.0376(5) 0.9755(16) 0.0771 1.0000 Uani D . . . . . 
C122 C 1.0867(17) 1.0117(6) 0.9081(14) 0.0719 1.0000 Uani . . . . . . 
C123 C 1.1119(13) 0.9728(5) 0.9072(12) 0.0580 1.0000 Uani . . . . . . 
C124 C 1.0982(10) 1.0792(4) 0.9663(17) 0.0976 1.0000 Uani D . . . . . 
O125 O 1.0005(10) 1.0788(5) 0.9695(14) 0.1189 1.0000 Uani D . . . . . 
C126 C 0.9555(10) 1.1103(5) 0.9262(16) 0.1202 1.0000 Uani D . . . . . 
C127 C 0.8506(10) 1.1045(5) 0.9290(13) 0.1266 1.0000 Uani D . . . . . 
O128 O 0.8124(15) 1.0795(7) 0.8596(11) 0.1559 1.0000 Uani D . . . . . 
C129 C 0.7380(15) 1.0563(7) 0.8806(11) 0.1440 1.0000 Uani D . . . . . 
C130 C 0.6880(16) 1.0394(5) 0.7975(14) 0.1403 1.0000 Uani D . . . . . 
O131 O 0.6386(14) 1.0689(4) 0.7445(14) 0.1448 1.0000 Uani D . . . . . 
C132 C 0.6063(14) 1.0582(4) 0.6547(12) 0.1237 1.0000 Uani D . . . . . 
C133 C 0.5162(10) 1.0340(3) 0.6503(17) 0.0935 1.0000 Uani D . . . . . 
O134 O 0.5440(8) 0.9953(3) 0.6558(12) 0.0828 1.0000 Uani D . . . . . 
C135 C 0.4665(8) 0.9695(3) 0.6389(15) 0.0683 1.0000 Uani D . . . . . 
C136 C 0.5024(11) 0.9278(3) 0.6363(12) 0.0539 1.0000 Uani D . . . . . 
C137 C 0.4405(12) 0.8967(5) 0.6307(13) 0.0499 1.0000 Uani . . . . . . 
C138 C 0.4697(10) 0.8590(6) 0.6238(14) 0.0558 1.0000 Uani . . . . . . 
C139 C 0.5656(9) 0.8506(4) 0.6186(9) 0.0377 1.0000 Uani D . . . . . 
C140 C 0.6252(12) 0.8823(5) 0.6243(13) 0.0536 1.0000 Uani . . . . . . 
C141 C 0.5976(12) 0.9197(5) 0.6298(15) 0.0571 1.0000 Uani . . . . . . 
C142 C 0.5932(7) 0.8089(3) 0.6102(11) 0.0374 1.0000 Uani D . . . . . 
N143 N 0.6886(5) 0.8046(3) 0.5881(6) 0.0336 1.0000 Uani D . . . . . 
N144 N 0.7015(5) 0.8015(4) 0.5002(5) 0.0371 1.0000 Uani D . . . . . 
N145 N 0.7919(6) 0.8019(3) 0.4972(5) 0.0301 1.0000 Uani D . . . . . 
C146 C 0.8391(4) 0.8062(3) 0.5845(6) 0.0282 1.0000 Uani D . . . . . 
C147 C 0.7738(6) 0.8067(4) 0.6427(5) 0.0305 1.0000 Uani D . . . . . 
I148 I 0.77945(13) 0.80762(2) 0.78320(10) 0.0340 1.0000 Uani . . . . . . 
C151 C 0.5907(10) 0.8251(4) 1.1235(10) 0.0315 1.0000 Uani . . . . . . 
C152 C 0.4928(10) 0.8316(4) 1.1057(10) 0.0314 1.0000 Uani . . . . . . 
C153 C 0.4411(9) 0.8188(4) 1.0230(9) 0.0350 1.0000 Uani . . . . . . 
C154 C 0.4849(10) 0.8003(3) 0.9564(9) 0.0252 1.0000 Uani . . . . . . 
C155 C 0.5809(10) 0.7947(4) 0.9735(10) 0.0297 1.0000 Uani . . . . . . 
C156 C 0.6346(9) 0.8061(4) 1.0584(10) 0.0297 1.0000 Uani . . . . . . 
C157 C 0.4259(10) 0.7883(4) 0.8650(10) 0.0337 1.0000 Uani . . . . . . 
C158 C 0.3663(14) 0.7526(5) 0.8839(12) 0.0488 1.0000 Uani . . . . . . 
C159 C 0.3565(13) 0.8203(5) 0.8264(10) 0.0458 1.0000 Uani . . . . . . 
C160 C 0.4853(12) 0.7775(5) 0.7972(13) 0.0554 1.0000 Uani . . . . . . 
I161 I 0.55307(13) 0.83234(3) 1.35950(10) 0.0368 1.0000 Uani . . . . . . 
C162 C 0.4523(7) 0.8562(4) 1.2608(6) 0.0376 1.0000 Uani D . . . . . 
C163 C 0.4389(8) 0.8514(4) 1.1681(6) 0.0436 1.0000 Uani D . . . . . 
N164 N 0.3598(9) 0.8722(5) 1.1323(5) 0.0588 1.0000 Uani D . . . . . 
N165 N 0.3235(8) 0.8877(5) 1.1993(6) 0.0606 1.0000 Uani D . . . . . 
N166 N 0.3767(7) 0.8770(3) 1.2786(5) 0.0417 1.0000 Uani D . . . . . 
C167 C 0.3579(11) 0.8944(3) 1.3644(7) 0.0476 1.0000 Uani D . . . . . 
C168 C 0.3868(10) 0.9358(3) 1.3738(9) 0.0455 1.0000 Uani D . . . . . 
C169 C 0.3246(13) 0.9654(5) 1.3402(11) 0.0534 1.0000 Uani . . . . . . 
C170 C 0.3519(16) 1.0038(6) 1.3450(13) 0.0661 1.0000 Uani . . . . . . 
C171 C 0.4414(11) 1.0140(4) 1.3805(13) 0.0633 1.0000 Uani D . . . . . 
C172 C 0.5033(14) 0.9848(5) 1.4144(13) 0.0607 1.0000 Uani . . . . . . 
C173 C 0.4787(13) 0.9466(5) 1.4114(11) 0.0501 1.0000 Uani . . . . . . 
C174 C 0.4642(8) 1.0573(3) 1.3871(14) 0.0695 1.0000 Uani D . . . . . 
O175 O 0.5615(8) 1.0622(3) 1.4177(12) 0.0890 1.0000 Uani D . . . . . 
C176 C 0.5891(8) 1.1006(3) 1.4130(15) 0.0932 1.0000 Uani D . . . . . 
C177 C 0.6960(9) 1.1009(4) 1.4363(12) 0.1042 1.0000 Uani D . . . . . 
O178 O 0.7354(10) 1.0812(6) 1.3697(9) 0.1272 1.0000 Uani D . . . . . 
C179 C 0.8251(12) 1.0655(8) 1.3998(10) 0.1553 1.0000 Uani D . . . . . 
C180 C 0.8591(16) 1.0460(6) 1.3248(12) 0.1584 1.0000 Uani D . . . . . 
O181 O 0.8785(15) 1.0738(4) 1.2607(14) 0.1460 1.0000 Uani D . . . . . 
C182 C 0.8689(11) 1.0600(4) 1.1717(12) 0.1226 1.0000 Uani D . . . . . 
C183 C 0.9614(12) 1.0420(3) 1.1537(13) 0.0846 1.0000 Uani D . . . . . 
O184 O 0.9622(7) 1.0042(3) 1.1853(8) 0.0637 1.0000 Uani D . . . . . 
C185 C 1.0404(7) 0.9830(3) 1.1647(12) 0.0580 1.0000 Uani D . . . . . 
C186 C 1.0221(9) 0.9397(3) 1.1737(11) 0.0512 1.0000 Uani D . . . . . 
C187 C 1.1000(12) 0.9133(5) 1.1846(14) 0.0575 1.0000 Uani . . . . . . 
C188 C 1.0857(9) 0.8742(5) 1.1807(10) 0.0475 1.0000 Uani . . . . . . 
C189 C 0.9947(10) 0.8585(4) 1.1709(11) 0.0469 1.0000 Uani D . . . . . 
C190 C 0.9197(11) 0.8847(6) 1.1601(19) 0.0836 1.0000 Uani . . . . . . 
C191 C 0.9333(13) 0.9252(5) 1.1620(17) 0.0728 1.0000 Uani . . . . . . 
C192 C 0.9834(7) 0.8153(3) 1.1647(10) 0.0443 1.0000 Uani D . . . . . 
N193 N 0.8907(5) 0.8035(3) 1.1163(6) 0.0407 1.0000 Uani D . . . . . 
N194 N 0.8768(5) 0.8039(4) 1.0236(6) 0.0402 1.0000 Uani D . . . . . 
N195 N 0.7862(6) 0.8025(3) 0.9950(5) 0.0316 1.0000 Uani D . . . . . 
C196 C 0.7393(4) 0.8033(3) 1.0699(6) 0.0281 1.0000 Uani D . . . . . 
C197 C 0.8058(6) 0.8037(3) 1.1471(5) 0.0255 1.0000 Uani D . . . . . 
I198 I 0.80223(13) 0.80113(2) 1.28610(11) 0.0343 1.0000 Uani . . . . . . 
H11 H 0.5369 0.6579 0.9602 0.0390 1.0000 Uiso R . . . . . 
H31 H 0.5108 0.7287 1.1679 0.0350 1.0000 Uiso R . . . . . 
H51 H 0.2850 0.6698 1.0407 0.0399 1.0000 Uiso R . . . . . 
H83 H 0.3334 0.7647 1.2762 0.0879 1.0000 Uiso R . . . . . 
H82 H 0.4343 0.7544 1.2337 0.0881 1.0000 Uiso R . . . . . 
H81 H 0.3974 0.7239 1.3116 0.0880 1.0000 Uiso R . . . . . 
H93 H 0.2239 0.6974 1.2557 0.0940 1.0000 Uiso R . . . . . 
H92 H 0.2322 0.6725 1.1688 0.0940 1.0000 Uiso R . . . . . 
H91 H 0.3103 0.6695 1.2548 0.0940 1.0000 Uiso R . . . . . 
H101 H 0.2046 0.7532 1.1636 0.1010 1.0000 Uiso R . . . . . 
H102 H 0.2841 0.7692 1.1110 0.1010 1.0000 Uiso R . . . . . 
H103 H 0.2236 0.7327 1.0739 0.1010 1.0000 Uiso R . . . . . 
H171 H 0.8956 0.7145 1.0136 0.0471 1.0000 Uiso R . . . . . 
H172 H 0.9322 0.7135 1.1199 0.0471 1.0000 Uiso R . . . . . 
H191 H 1.0583 0.6725 1.0525 0.0531 1.0000 Uiso R . . . . . 
H201 H 1.1112 0.6101 1.0384 0.0609 1.0000 Uiso R . . . . . 
H221 H 0.8516 0.5703 1.0630 0.0629 1.0000 Uiso R . . . . . 
H231 H 0.8008 0.6331 1.0780 0.0498 1.0000 Uiso R . . . . . 
H241 H 1.0536 0.5387 0.9909 0.0639 1.0000 Uiso R . . . . . 
H242 H 1.0657 0.5347 1.0987 0.0640 1.0000 Uiso R . . . . . 
H261 H 0.9988 0.4697 0.9830 0.0740 1.0000 Uiso R . . . . . 
H262 H 1.0213 0.4718 1.0903 0.0739 1.0000 Uiso R . . . . . 
H271 H 0.8534 0.4628 1.0920 0.0881 1.0000 Uiso R . . . . . 
H272 H 0.9049 0.4252 1.0598 0.0881 1.0000 Uiso R . . . . . 
H291 H 0.7035 0.4609 1.0002 0.1090 1.0000 Uiso R . . . . . 
H292 H 0.7332 0.4161 0.9993 0.1090 1.0000 Uiso R . . . . . 
H301 H 0.6980 0.4580 0.8374 0.1020 1.0000 Uiso R . . . . . 
H302 H 0.6139 0.4382 0.8794 0.1021 1.0000 Uiso R . . . . . 
H321 H 0.6842 0.4198 0.7145 0.1100 1.0000 Uiso R . . . . . 
H322 H 0.6986 0.3737 0.7240 0.1100 1.0000 Uiso R . . . . . 
H331 H 0.5414 0.3748 0.6793 0.0940 1.0000 Uiso R . . . . . 
H332 H 0.5422 0.3788 0.7859 0.0940 1.0000 Uiso R . . . . . 
H351 H 0.4000 0.4131 0.6511 0.0810 1.0000 Uiso R . . . . . 
H352 H 0.4022 0.4134 0.7580 0.0808 1.0000 Uiso R . . . . . 
H371 H 0.2532 0.4574 0.6458 0.0771 1.0000 Uiso R . . . . . 
H381 H 0.1981 0.5203 0.6413 0.0721 1.0000 Uiso R . . . . . 
H401 H 0.4573 0.5573 0.7460 0.0761 1.0000 Uiso R . . . . . 
H411 H 0.5113 0.4934 0.7482 0.0761 1.0000 Uiso R . . . . . 
H421 H 0.3120 0.6025 0.6564 0.0591 1.0000 Uiso R . . . . . 
H422 H 0.2150 0.5857 0.6793 0.0589 1.0000 Uiso R . . . . . 
H511 H 0.8464 0.6648 0.4997 0.0428 1.0000 Uiso R . . . . . 
H531 H 0.8717 0.7234 0.7340 0.0352 1.0000 Uiso R . . . . . 
H551 H 1.0967 0.6702 0.6623 0.0410 1.0000 Uiso R . . . . . 
H583 H 1.0431 0.7295 0.9321 0.0649 1.0000 Uiso R . . . . . 
H582 H 0.9688 0.7495 0.8571 0.0651 1.0000 Uiso R . . . . . 
H581 H 0.9559 0.7056 0.8844 0.0650 1.0000 Uiso R . . . . . 
H591 H 1.1376 0.6818 0.9066 0.1210 1.0000 Uiso R . . . . . 
H592 H 1.1832 0.6803 0.8173 0.1211 1.0000 Uiso R . . . . . 
H593 H 1.0958 0.6540 0.8269 0.1210 1.0000 Uiso R . . . . . 
H603 H 1.1469 0.7589 0.8346 0.0790 1.0000 Uiso R . . . . . 
H602 H 1.0684 0.7660 0.7422 0.0790 1.0000 Uiso R . . . . . 
H601 H 1.1615 0.7380 0.7367 0.0790 1.0000 Uiso R . . . . . 
H671 H 0.4535 0.7194 0.5536 0.0699 1.0000 Uiso R . . . . . 
H672 H 0.4892 0.7209 0.4573 0.0700 1.0000 Uiso R . . . . . 
H691 H 0.3292 0.6799 0.4421 0.0790 1.0000 Uiso R . . . . . 
H701 H 0.2772 0.6179 0.4205 0.0931 1.0000 Uiso R . . . . . 
H721 H 0.5296 0.5779 0.5210 0.0829 1.0000 Uiso R . . . . . 
H731 H 0.5848 0.6400 0.5388 0.0711 1.0000 Uiso R . . . . . 
H741 H 0.3111 0.5449 0.4872 0.0880 1.0000 Uiso R . . . . . 
H742 H 0.3349 0.5480 0.3853 0.0881 1.0000 Uiso R . . . . . 
H761 H 0.3564 0.4802 0.5013 0.0901 1.0000 Uiso R . . . . . 
H762 H 0.3813 0.4795 0.4008 0.0901 1.0000 Uiso R . . . . . 
H771 H 0.5264 0.4707 0.5509 0.0930 1.0000 Uiso R . . . . . 
H772 H 0.4712 0.4336 0.5071 0.0930 1.0000 Uiso R . . . . . 
H791 H 0.6749 0.4602 0.5027 0.0980 1.0000 Uiso R . . . . . 
H792 H 0.6337 0.4173 0.4834 0.0980 1.0000 Uiso R . . . . . 
H801 H 0.6749 0.4618 0.3397 0.0920 1.0000 Uiso R . . . . . 
H802 H 0.7571 0.4388 0.4014 0.0921 1.0000 Uiso R . . . . . 
H821 H 0.6773 0.4260 0.2133 0.1129 1.0000 Uiso R . . . . . 
H822 H 0.6615 0.3799 0.2143 0.1130 1.0000 Uiso R . . . . . 
H831 H 0.8213 0.3824 0.3182 0.1040 1.0000 Uiso R . . . . . 
H832 H 0.8179 0.3806 0.2108 0.1040 1.0000 Uiso R . . . . . 
H851 H 0.9550 0.4185 0.3452 0.0861 1.0000 Uiso R . . . . . 
H852 H 0.9655 0.4165 0.2396 0.0860 1.0000 Uiso R . . . . . 
H871 H 1.1124 0.4587 0.3049 0.0859 1.0000 Uiso R . . . . . 
H881 H 1.1718 0.5192 0.3298 0.0949 1.0000 Uiso R . . . . . 
H901 H 0.9071 0.5632 0.2727 0.0709 1.0000 Uiso R . . . . . 
H911 H 0.8496 0.5003 0.2711 0.0739 1.0000 Uiso R . . . . . 
H921 H 1.0513 0.6061 0.2591 0.0680 1.0000 Uiso R . . . . . 
H922 H 1.1512 0.5895 0.3036 0.0680 1.0000 Uiso R . . . . . 
H1011 H 0.9501 0.8472 0.7098 0.0337 1.0000 Uiso R . . . . . 
H1031 H 1.1994 0.8296 0.6192 0.0380 1.0000 Uiso R . . . . . 
H1051 H 0.9688 0.7751 0.4960 0.0388 1.0000 Uiso R . . . . . 
H1081 H 1.2521 0.8019 0.4103 0.0970 0.58(2) Uiso R . P 1 1 . 
H1082 H 1.1487 0.8122 0.3655 0.0970 0.58(2) Uiso R . P 1 1 . 
H1083 H 1.1960 0.8349 0.4525 0.0970 0.58(2) Uiso R . P 1 1 . 
H1093 H 1.2747 0.7441 0.4877 0.0950 0.58(2) Uiso R . P 1 1 . 
H1092 H 1.2790 0.7773 0.5786 0.0950 0.58(2) Uiso R . P 1 1 . 
H1091 H 1.2095 0.7348 0.5766 0.0950 0.58(2) Uiso R . P 1 1 . 
H1101 H 1.1227 0.7433 0.3688 0.0850 0.58(2) Uiso R . P 1 1 . 
H1102 H 1.0283 0.7617 0.4005 0.0849 0.58(2) Uiso R . P 1 1 . 
H1103 H 1.0824 0.7257 0.4570 0.0850 0.58(2) Uiso R . P 1 1 . 
H2083 H 1.1526 0.7789 0.3437 0.0780 0.42(2) Uiso R . P 1 2 . 
H2082 H 1.1313 0.8205 0.3800 0.0780 0.42(2) Uiso R . P 1 2 . 
H2081 H 1.0524 0.7884 0.3681 0.0779 0.42(2) Uiso R . P 1 2 . 
H2093 H 1.2948 0.7722 0.4695 0.0790 0.42(2) Uiso R . P 1 2 . 
H2092 H 1.2669 0.8181 0.4971 0.0790 0.42(2) Uiso R . P 1 2 . 
H2091 H 1.2783 0.7826 0.5774 0.0790 0.42(2) Uiso R . P 1 2 . 
H2101 H 1.2040 0.7213 0.4438 0.0760 0.42(2) Uiso R . P 1 2 . 
H2102 H 1.0580 0.7279 0.4469 0.0760 0.42(2) Uiso R . P 1 2 . 
H2103 H 1.1542 0.7258 0.5708 0.0760 0.42(2) Uiso R . P 1 2 . 
H1171 H 1.2751 0.9124 0.9902 0.0630 1.0000 Uiso R . . . . . 
H1172 H 1.1713 0.9014 1.0049 0.0630 1.0000 Uiso R . . . . . 
H1191 H 1.2785 0.9729 1.0755 0.0641 1.0000 Uiso R . . . . . 
H1201 H 1.2415 1.0375 1.0783 0.0668 1.0000 Uiso R . . . . . 
H1221 H 1.0375 1.0212 0.8651 0.0860 1.0000 Uiso R . . . . . 
H1231 H 1.0782 0.9563 0.8645 0.0690 1.0000 Uiso R . . . . . 
H1241 H 1.1294 1.0947 1.0167 0.1169 1.0000 Uiso R . . . . . 
H1242 H 1.1095 1.0908 0.9093 0.1168 1.0000 Uiso R . . . . . 
H1261 H 0.9779 1.1340 0.9579 0.1441 1.0000 Uiso R . . . . . 
H1262 H 0.9672 1.1114 0.8636 0.1440 1.0000 Uiso R . . . . . 
H1271 H 0.8185 1.1295 0.9207 0.1521 1.0000 Uiso R . . . . . 
H1272 H 0.8424 1.0934 0.9872 0.1520 1.0000 Uiso R . . . . . 
H1291 H 0.6948 1.0724 0.9091 0.1721 1.0000 Uiso R . . . . . 
H1292 H 0.7630 1.0355 0.9223 0.1719 1.0000 Uiso R . . . . . 
H1301 H 0.7332 1.0275 0.7631 0.1680 1.0000 Uiso R . . . . . 
H1302 H 0.6441 1.0197 0.8128 0.1680 1.0000 Uiso R . . . . . 
H1321 H 0.5928 1.0817 0.6187 0.1490 1.0000 Uiso R . . . . . 
H1322 H 0.6546 1.0429 0.6309 0.1490 1.0000 Uiso R . . . . . 
H1331 H 0.4752 1.0386 0.5928 0.1130 1.0000 Uiso R . . . . . 
H1332 H 0.4833 1.0407 0.7008 0.1130 1.0000 Uiso R . . . . . 
H1351 H 0.4289 0.9759 0.5804 0.0819 1.0000 Uiso R . . . . . 
H1352 H 0.4279 0.9718 0.6870 0.0819 1.0000 Uiso R . . . . . 
H1371 H 0.3772 0.9015 0.6319 0.0600 1.0000 Uiso R . . . . . 
H1381 H 0.4265 0.8387 0.6222 0.0670 1.0000 Uiso R . . . . . 
H1401 H 0.6888 0.8776 0.6242 0.0640 1.0000 Uiso R . . . . . 
H1411 H 0.6407 0.9399 0.6290 0.0680 1.0000 Uiso R . . . . . 
H1421 H 0.5494 0.7966 0.5626 0.0451 1.0000 Uiso R . . . . . 
H1422 H 0.5907 0.7957 0.6677 0.0449 1.0000 Uiso R . . . . . 
H1511 H 0.6256 0.8335 1.1777 0.0379 1.0000 Uiso R . . . . . 
H1531 H 0.3761 0.8228 1.0123 0.0420 1.0000 Uiso R . . . . . 
H1551 H 0.6116 0.7829 0.9297 0.0361 1.0000 Uiso R . . . . . 
H1583 H 0.3255 0.7457 0.8277 0.0731 1.0000 Uiso R . . . . . 
H1582 H 0.3290 0.7595 0.9311 0.0730 1.0000 Uiso R . . . . . 
H1581 H 0.4085 0.7310 0.9038 0.0729 1.0000 Uiso R . . . . . 
H1591 H 0.3140 0.8101 0.7757 0.0689 1.0000 Uiso R . . . . . 
H1592 H 0.3908 0.8421 0.8066 0.0690 1.0000 Uiso R . . . . . 
H1593 H 0.3213 0.8288 0.8730 0.0691 1.0000 Uiso R . . . . . 
H1603 H 0.4455 0.7723 0.7396 0.0840 1.0000 Uiso R . . . . . 
H1602 H 0.5281 0.7989 0.7899 0.0839 1.0000 Uiso R . . . . . 
H1601 H 0.5212 0.7542 0.8178 0.0838 1.0000 Uiso R . . . . . 
H1671 H 0.2904 0.8931 1.3655 0.0580 1.0000 Uiso R . . . . . 
H1672 H 0.3910 0.8797 1.4153 0.0580 1.0000 Uiso R . . . . . 
H1691 H 0.2637 0.9589 1.3138 0.0641 1.0000 Uiso R . . . . . 
H1701 H 0.3081 1.0233 1.3246 0.0799 1.0000 Uiso R . . . . . 
H1721 H 0.5643 0.9916 1.4404 0.0730 1.0000 Uiso R . . . . . 
H1731 H 0.5225 0.9275 1.4342 0.0601 1.0000 Uiso R . . . . . 
H1741 H 0.4480 1.0692 1.3272 0.0840 1.0000 Uiso R . . . . . 
H1742 H 0.4285 1.0696 1.4300 0.0840 1.0000 Uiso R . . . . . 
H1761 H 0.5707 1.1107 1.3516 0.1110 1.0000 Uiso R . . . . . 
H1762 H 0.5614 1.1165 1.4564 0.1109 1.0000 Uiso R . . . . . 
H1771 H 0.7187 1.1277 1.4404 0.1250 1.0000 Uiso R . . . . . 
H1772 H 0.7142 1.0879 1.4943 0.1250 1.0000 Uiso R . . . . . 
H1791 H 0.8681 1.0865 1.4226 0.1870 1.0000 Uiso R . . . . . 
H1792 H 0.8210 1.0467 1.4485 0.1869 1.0000 Uiso R . . . . . 
H1801 H 0.8111 1.0279 1.2958 0.1901 1.0000 Uiso R . . . . . 
H1802 H 0.9163 1.0315 1.3476 0.1901 1.0000 Uiso R . . . . . 
H1821 H 0.8523 1.0816 1.1300 0.1470 1.0000 Uiso R . . . . . 
H1822 H 0.8194 1.0404 1.1627 0.1470 1.0000 Uiso R . . . . . 
H1831 H 0.9652 1.0421 1.0887 0.1020 1.0000 Uiso R . . . . . 
H1832 H 1.0143 1.0564 1.1868 0.1020 1.0000 Uiso R . . . . . 
H1851 H 1.0504 0.9889 1.1026 0.0700 1.0000 Uiso R . . . . . 
H1852 H 1.0962 0.9902 1.2070 0.0700 1.0000 Uiso R . . . . . 
H1871 H 1.1612 0.9230 1.1947 0.0691 1.0000 Uiso R . . . . . 
H1881 H 1.1374 0.8574 1.1853 0.0569 1.0000 Uiso R . . . . . 
H1901 H 0.8585 0.8748 1.1517 0.1000 1.0000 Uiso R . . . . . 
H1911 H 0.8818 0.9420 1.1553 0.0880 1.0000 Uiso R . . . . . 
H1921 H 1.0318 0.8047 1.1321 0.0540 1.0000 Uiso R . . . . . 
H1922 H 0.9912 0.8044 1.2261 0.0538 1.0000 Uiso R . . . . . 
loop_
_atom_site_aniso_label
_atom_site_aniso_U_11
_atom_site_aniso_U_22
_atom_site_aniso_U_33
_atom_site_aniso_U_23
_atom_site_aniso_U_13
_atom_site_aniso_U_12
C1 0.035(7) 0.022(5) 0.037(7) 0.004(5) -0.007(6) 0.009(5) 
C2 0.028(6) 0.033(6) 0.029(7) 0.004(5) 0.001(5) 0.005(5) 
C3 0.034(7) 0.030(6) 0.023(6) -0.001(5) -0.003(5) 0.002(5) 
C4 0.031(6) 0.036(6) 0.019(6) 0.001(4) 0.005(5) 0.005(5) 
C5 0.043(7) 0.031(6) 0.024(6) 0.006(5) -0.001(6) 0.010(5) 
C6 0.039(7) 0.031(6) 0.021(6) 0.009(5) 0.001(5) 0.000(5) 
C7 0.028(6) 0.062(8) 0.019(6) -0.009(6) 0.005(5) 0.005(6) 
C8 0.046(9) 0.089(13) 0.043(9) -0.032(9) 0.008(7) -0.000(8) 
C9 0.087(14) 0.069(11) 0.041(9) -0.004(8) 0.041(9) 0.000(10) 
C10 0.065(11) 0.088(13) 0.052(10) -0.021(9) 0.019(9) 0.038(10) 
I11 0.0326(4) 0.0450(4) 0.0223(4) 0.0021(3) 0.0009(3) 0.0061(3) 
C12 0.034(6) 0.039(6) 0.014(6) -0.000(4) 0.003(4) 0.004(5) 
C13 0.039(7) 0.029(5) 0.021(6) -0.002(4) 0.000(5) 0.001(5) 
N14 0.037(5) 0.034(5) 0.024(5) 0.002(4) -0.010(5) 0.004(4) 
N15 0.040(5) 0.050(6) 0.017(5) -0.007(4) -0.003(5) 0.005(5) 
N16 0.031(5) 0.043(5) 0.018(5) 0.001(4) -0.002(4) -0.004(4) 
C17 0.035(6) 0.053(7) 0.022(6) 0.008(5) -0.000(5) -0.001(5) 
C18 0.037(7) 0.047(7) 0.023(6) -0.002(5) -0.002(5) 0.004(6) 
C19 0.029(7) 0.055(8) 0.047(9) -0.003(7) -0.001(6) 0.009(6) 
C20 0.027(7) 0.065(10) 0.056(10) 0.019(8) -0.011(6) 0.008(6) 
C21 0.041(7) 0.064(8) 0.029(7) -0.005(6) 0.001(6) 0.023(6) 
C22 0.046(9) 0.052(9) 0.058(10) 0.002(8) 0.001(8) 0.002(7) 
C23 0.037(7) 0.048(8) 0.042(8) 0.002(6) 0.009(6) 0.007(6) 
C24 0.048(7) 0.057(7) 0.054(8) 0.001(7) 0.007(6) 0.015(5) 
O25 0.053(6) 0.066(6) 0.060(7) 0.004(6) 0.002(5) 0.007(5) 
C26 0.065(8) 0.068(7) 0.050(8) 0.001(7) 0.004(7) 0.005(7) 
C27 0.081(9) 0.073(9) 0.061(8) 0.016(8) -0.000(7) -0.009(8) 
O28 0.083(8) 0.101(9) 0.068(7) -0.003(7) 0.003(7) -0.017(8) 
C29 0.087(9) 0.100(11) 0.085(10) -0.002(10) 0.005(9) -0.022(10) 
C30 0.091(11) 0.077(9) 0.087(10) -0.031(9) 0.008(9) -0.017(9) 
O31 0.110(10) 0.080(8) 0.092(8) -0.025(7) 0.002(9) 0.002(8) 
C32 0.109(10) 0.078(10) 0.086(9) -0.029(9) 0.009(10) 0.008(10) 
C33 0.108(10) 0.046(7) 0.074(9) -0.010(7) -0.006(10) 0.010(8) 
O34 0.093(7) 0.048(5) 0.072(7) -0.007(5) 0.003(7) 0.013(6) 
C35 0.093(8) 0.055(7) 0.055(8) -0.005(7) 0.019(8) 0.007(8) 
C36 0.090(12) 0.058(8) 0.040(8) 0.000(7) 0.006(8) 0.014(8) 
C37 0.065(12) 0.054(9) 0.081(14) -0.021(9) 0.029(11) -0.022(9) 
C38 0.047(9) 0.060(10) 0.073(13) -0.014(9) 0.009(9) -0.015(8) 
C39 0.056(9) 0.052(7) 0.042(8) -0.024(7) 0.001(7) -0.008(7) 
C40 0.060(10) 0.048(9) 0.073(12) -0.016(8) -0.020(9) 0.014(8) 
C41 0.060(10) 0.066(11) 0.056(10) -0.028(8) -0.006(8) -0.004(8) 
C42 0.047(8) 0.053(7) 0.039(7) -0.012(6) -0.014(7) -0.003(6) 
N43 0.047(6) 0.038(5) 0.035(6) -0.008(5) -0.005(5) 0.003(5) 
N44 0.046(7) 0.047(7) 0.063(8) -0.012(6) 0.003(6) -0.007(5) 
N45 0.042(6) 0.036(5) 0.049(7) -0.004(5) 0.005(6) 0.002(4) 
C46 0.024(5) 0.037(6) 0.044(7) 0.001(5) -0.001(5) 0.001(4) 
C47 0.024(6) 0.042(6) 0.044(7) -0.006(6) -0.003(5) 0.002(5) 
I48 0.0439(5) 0.0581(5) 0.0307(5) -0.0018(4) 0.0050(4) -0.0014(4) 
C51 0.030(7) 0.042(7) 0.030(8) 0.003(6) -0.013(6) -0.001(5) 
C52 0.031(7) 0.027(5) 0.029(7) 0.007(5) 0.008(6) 0.000(5) 
C53 0.032(7) 0.026(5) 0.028(7) -0.005(5) -0.003(5) 0.007(5) 
C54 0.028(7) 0.036(6) 0.039(9) 0.003(5) -0.002(6) -0.009(5) 
C55 0.033(7) 0.043(7) 0.027(7) -0.008(5) 0.001(5) 0.004(5) 
C56 0.035(7) 0.047(7) 0.032(8) 0.006(6) 0.001(6) -0.001(6) 
C57 0.035(7) 0.038(6) 0.022(6) -0.006(5) -0.002(5) -0.007(5) 
C58 0.030(7) 0.069(9) 0.027(7) -0.015(7) -0.006(6) 0.001(6) 
C59 0.060(12) 0.14(2) 0.033(9) -0.023(11) -0.025(9) 0.055(13) 
C60 0.031(7) 0.068(10) 0.056(11) -0.000(8) -0.003(7) -0.006(7) 
I61 0.0314(4) 0.0455(4) 0.0227(4) 0.0024(3) 0.0000(3) 0.0019(3) 
C62 0.025(5) 0.029(5) 0.029(6) 0.007(4) -0.003(4) 0.002(4) 
C63 0.031(6) 0.036(6) 0.019(6) -0.006(4) -0.000(5) 0.002(5) 
N64 0.036(5) 0.048(6) 0.016(5) 0.005(4) 0.003(4) 0.007(5) 
N65 0.035(5) 0.072(8) 0.020(5) 0.003(5) 0.001(5) 0.004(5) 
N66 0.029(5) 0.065(7) 0.019(5) 0.005(5) -0.001(4) 0.007(5) 
C67 0.031(6) 0.100(10) 0.034(7) -0.008(8) -0.012(6) 0.016(7) 
C68 0.037(7) 0.102(11) 0.016(6) 0.001(7) 0.007(5) 0.006(7) 
C69 0.043(9) 0.086(13) 0.069(12) -0.015(10) 0.009(8) -0.013(9) 
C70 0.046(10) 0.079(13) 0.104(17) -0.007(12) 0.005(11) -0.013(9) 
C71 0.040(8) 0.081(10) 0.063(10) -0.012(9) -0.008(8) -0.008(7) 
C72 0.044(9) 0.068(11) 0.092(15) -0.011(10) 0.006(9) 0.002(8) 
C73 0.062(11) 0.064(10) 0.047(9) -0.006(8) 0.002(8) -0.021(9) 
C74 0.057(8) 0.091(10) 0.073(9) -0.028(8) 0.016(8) -0.023(6) 
O75 0.069(7) 0.088(8) 0.086(9) -0.015(7) 0.009(7) -0.023(6) 
C76 0.079(9) 0.088(9) 0.060(9) -0.016(8) 0.016(8) -0.022(7) 
C77 0.087(10) 0.084(10) 0.062(9) -0.017(8) 0.016(7) -0.017(8) 
O78 0.082(8) 0.104(9) 0.062(7) 0.007(7) 0.010(6) -0.002(7) 
C79 0.104(10) 0.088(10) 0.049(8) 0.019(8) -0.001(8) 0.012(9) 
C80 0.104(11) 0.069(8) 0.053(8) -0.001(7) 0.000(8) 0.007(9) 
O81 0.113(10) 0.087(8) 0.074(8) -0.018(7) 0.022(8) -0.012(8) 
C82 0.118(11) 0.092(11) 0.074(9) -0.042(9) 0.020(9) -0.015(10) 
C83 0.120(11) 0.063(8) 0.080(10) -0.029(8) 0.023(10) -0.008(9) 
O84 0.087(7) 0.067(7) 0.086(8) -0.010(7) 0.005(7) -0.003(6) 
C85 0.082(8) 0.070(8) 0.065(9) -0.009(8) 0.015(8) 0.012(8) 
C86 0.074(10) 0.075(9) 0.031(7) -0.002(7) 0.011(7) 0.013(8) 
C87 0.062(9) 0.084(10) 0.069(10) -0.031(9) -0.001(8) 0.021(8) 
C88 0.051(8) 0.089(10) 0.061(9) -0.037(8) 0.003(7) 0.019(7) 
C89 0.042(8) 0.074(9) 0.034(7) -0.013(7) 0.000(6) 0.010(7) 
C90 0.054(9) 0.065(10) 0.056(10) -0.001(8) -0.003(8) 0.019(8) 
C91 0.070(11) 0.058(10) 0.051(10) -0.008(8) -0.005(9) 0.019(9) 
C92 0.047(8) 0.083(10) 0.036(7) -0.016(7) -0.000(6) -0.001(7) 
N93 0.030(5) 0.080(8) 0.035(6) -0.004(6) -0.001(4) 0.010(5) 
N94 0.045(7) 0.081(9) 0.039(6) -0.005(6) -0.002(5) 0.014(6) 
N95 0.039(6) 0.066(8) 0.046(7) -0.001(6) -0.003(5) 0.019(6) 
C96 0.024(5) 0.057(8) 0.030(6) 0.006(6) -0.007(5) 0.008(5) 
C97 0.038(6) 0.049(7) 0.029(6) -0.002(5) -0.001(5) 0.008(5) 
I98 0.0366(4) 0.0557(5) 0.0255(4) -0.0001(4) -0.0023(4) 0.0034(4) 
C101 0.028(6) 0.032(6) 0.024(6) -0.001(5) 0.004(5) -0.000(5) 
C102 0.033(7) 0.031(6) 0.029(7) -0.002(5) 0.000(5) -0.000(5) 
C103 0.025(6) 0.038(6) 0.032(7) -0.001(5) -0.003(5) -0.004(5) 
C104 0.035(7) 0.041(6) 0.031(7) 0.004(5) 0.007(6) 0.013(5) 
C105 0.028(6) 0.033(6) 0.037(8) -0.006(5) 0.004(6) 0.000(5) 
C106 0.033(6) 0.045(7) 0.011(5) 0.002(5) -0.002(5) 0.007(5) 
C107 0.049(6) 0.045(6) 0.041(7) -0.008(5) 0.015(5) 0.007(5) 
C108 0.075(15) 0.056(13) 0.067(15) 0.004(11) 0.028(13) 0.002(12) 
C109 0.042(12) 0.075(15) 0.075(16) -0.017(13) 0.011(11) 0.018(10) 
C110 0.060(13) 0.051(12) 0.060(14) -0.033(10) 0.015(11) 0.021(9) 
C208 0.059(16) 0.052(15) 0.046(11) 0.007(12) 0.016(13) 0.008(13) 
C209 0.054(9) 0.051(15) 0.054(16) -0.020(13) 0.022(13) -0.003(13) 
C210 0.070(16) 0.043(8) 0.039(14) -0.011(12) 0.020(13) 0.013(13) 
I111 0.0576(6) 0.0508(5) 0.0305(5) -0.0038(4) 0.0057(4) 0.0008(4) 
C112 0.053(8) 0.028(5) 0.032(6) -0.009(5) -0.003(6) 0.007(5) 
C113 0.038(6) 0.029(5) 0.032(6) -0.007(5) -0.003(5) 0.004(5) 
N114 0.035(6) 0.069(8) 0.039(6) -0.020(6) -0.007(5) -0.002(5) 
N115 0.051(7) 0.039(6) 0.036(6) -0.002(4) -0.010(5) 0.004(5) 
N116 0.052(7) 0.038(5) 0.034(6) -0.002(5) -0.012(5) 0.000(5) 
C117 0.057(9) 0.051(7) 0.038(7) -0.010(6) -0.021(7) 0.011(7) 
C118 0.043(7) 0.036(6) 0.040(7) -0.013(6) -0.009(6) -0.004(5) 
C119 0.041(8) 0.078(11) 0.037(8) -0.014(8) -0.002(7) -0.008(8) 
C120 0.061(11) 0.038(7) 0.070(12) -0.016(7) 0.013(9) -0.011(7) 
C121 0.101(14) 0.065(10) 0.077(12) 0.010(9) 0.051(11) 0.021(10) 
C122 0.082(14) 0.071(12) 0.060(11) -0.003(10) 0.002(11) 0.016(11) 
C123 0.057(10) 0.063(10) 0.047(9) -0.014(8) -0.015(8) 0.017(8) 
C124 0.125(12) 0.078(10) 0.105(12) 0.026(10) 0.064(11) 0.032(10) 
O125 0.123(11) 0.113(10) 0.130(12) 0.051(9) 0.047(11) 0.050(9) 
C126 0.136(13) 0.093(12) 0.132(14) 0.045(11) 0.020(13) 0.025(11) 
C127 0.142(14) 0.100(13) 0.140(15) 0.023(11) 0.029(14) 0.006(13) 
O128 0.166(15) 0.141(14) 0.173(15) -0.022(11) 0.065(13) -0.020(12) 
C129 0.161(17) 0.126(15) 0.162(16) -0.054(12) 0.075(14) -0.018(12) 
C130 0.161(17) 0.100(13) 0.171(16) -0.045(12) 0.058(14) -0.011(13) 
O131 0.161(15) 0.112(12) 0.173(14) -0.025(11) 0.064(13) -0.013(11) 
C132 0.147(15) 0.083(12) 0.153(14) 0.012(12) 0.061(14) -0.011(11) 
C133 0.119(13) 0.057(8) 0.112(13) 0.013(9) 0.040(12) 0.015(8) 
O134 0.093(9) 0.061(7) 0.093(10) 0.014(7) 0.010(8) 0.023(6) 
C135 0.078(9) 0.065(8) 0.065(9) 0.009(8) 0.023(8) 0.029(6) 
C136 0.060(9) 0.067(9) 0.037(8) 0.010(7) 0.016(7) 0.026(8) 
C137 0.036(8) 0.060(9) 0.058(10) 0.008(8) 0.021(7) 0.018(7) 
C138 0.016(6) 0.090(13) 0.061(11) 0.006(10) 0.002(6) 0.001(7) 
C139 0.034(7) 0.053(7) 0.025(6) 0.012(6) 0.001(5) 0.012(6) 
C140 0.036(8) 0.057(9) 0.067(11) 0.022(8) 0.005(7) 0.005(7) 
C141 0.035(8) 0.045(8) 0.091(14) 0.003(8) 0.009(8) 0.014(6) 
C142 0.028(6) 0.053(7) 0.031(7) 0.001(6) 0.003(5) 0.002(5) 
N143 0.025(5) 0.051(6) 0.022(5) -0.004(4) -0.005(4) 0.004(4) 
N144 0.031(5) 0.053(6) 0.026(5) 0.002(5) 0.000(5) -0.000(5) 
N145 0.024(5) 0.050(6) 0.015(5) -0.008(4) -0.000(4) 0.005(4) 
C146 0.032(6) 0.029(5) 0.021(6) -0.007(4) -0.003(5) 0.008(4) 
C147 0.022(5) 0.037(6) 0.030(7) 0.001(5) -0.005(4) 0.010(4) 
I148 0.0357(4) 0.0425(4) 0.0227(4) 0.0028(3) 0.0012(3) 0.0075(3) 
C151 0.029(6) 0.041(7) 0.026(7) -0.008(5) 0.006(5) 0.008(5) 
C152 0.030(6) 0.033(6) 0.032(7) -0.000(5) 0.005(6) 0.009(5) 
C153 0.018(5) 0.059(8) 0.026(7) 0.009(6) -0.004(5) -0.000(5) 
C154 0.031(6) 0.024(5) 0.019(6) -0.004(4) -0.002(5) -0.003(4) 
C155 0.031(7) 0.036(6) 0.022(6) -0.001(5) 0.004(5) 0.003(5) 
C156 0.025(6) 0.029(6) 0.032(8) -0.001(5) -0.008(5) 0.001(4) 
C157 0.032(6) 0.035(6) 0.030(7) 0.007(5) -0.009(5) 0.000(5) 
C158 0.058(10) 0.047(8) 0.038(8) -0.002(6) -0.004(7) -0.019(7) 
C159 0.064(10) 0.049(8) 0.020(7) -0.001(6) -0.008(7) 0.019(7) 
C160 0.038(8) 0.064(10) 0.056(11) -0.019(8) -0.018(8) 0.002(7) 
I161 0.0342(4) 0.0486(4) 0.0253(4) -0.0007(3) -0.0027(3) 0.0077(3) 
C162 0.036(6) 0.047(7) 0.024(6) 0.005(5) -0.015(5) 0.017(5) 
C163 0.036(7) 0.067(9) 0.025(6) -0.004(6) -0.005(5) 0.018(6) 
N164 0.051(7) 0.090(10) 0.035(6) -0.005(6) 0.002(5) 0.041(7) 
N165 0.035(6) 0.103(11) 0.043(6) 0.007(7) 0.002(5) 0.041(7) 
N166 0.039(6) 0.056(7) 0.028(5) -0.002(5) -0.002(4) 0.014(5) 
C167 0.058(9) 0.054(7) 0.034(6) 0.003(6) 0.014(6) 0.020(6) 
C168 0.043(7) 0.057(7) 0.035(7) -0.006(6) 0.003(6) 0.019(6) 
C169 0.051(9) 0.065(10) 0.046(8) 0.002(7) 0.013(7) 0.018(8) 
C170 0.076(13) 0.076(12) 0.045(10) 0.007(8) 0.004(9) 0.037(10) 
C171 0.085(12) 0.061(8) 0.047(9) 0.007(7) 0.017(9) 0.009(8) 
C172 0.054(9) 0.062(10) 0.063(11) 0.001(9) -0.002(8) -0.001(8) 
C173 0.056(9) 0.046(8) 0.044(8) 0.008(6) -0.007(7) 0.013(7) 
C174 0.090(8) 0.056(7) 0.064(9) 0.005(7) 0.016(8) 0.017(8) 
O175 0.092(8) 0.057(6) 0.117(10) 0.008(7) 0.014(8) 0.005(7) 
C176 0.085(9) 0.063(8) 0.135(13) -0.015(10) 0.028(11) -0.006(9) 
C177 0.084(10) 0.093(12) 0.143(14) -0.027(11) 0.040(11) -0.024(10) 
O178 0.100(10) 0.127(12) 0.162(14) -0.041(11) 0.043(10) -0.009(10) 
C179 0.112(13) 0.159(16) 0.197(17) -0.058(14) 0.029(14) 0.009(13) 
C180 0.121(14) 0.160(16) 0.199(17) -0.052(13) 0.041(14) 0.007(14) 
O181 0.116(12) 0.144(14) 0.186(15) -0.068(11) 0.049(12) 0.001(11) 
C182 0.100(12) 0.100(12) 0.165(14) -0.042(12) 0.011(13) 0.013(11) 
C183 0.082(10) 0.058(8) 0.109(12) -0.008(8) 0.001(10) -0.004(8) 
O184 0.052(6) 0.068(6) 0.071(7) -0.000(6) 0.006(5) -0.006(5) 
C185 0.048(7) 0.059(7) 0.069(9) -0.022(7) 0.015(7) -0.022(6) 
C186 0.043(7) 0.058(7) 0.055(8) -0.014(7) 0.015(6) -0.012(6) 
C187 0.039(8) 0.051(9) 0.077(13) -0.013(8) -0.006(8) -0.014(7) 
C188 0.019(6) 0.076(10) 0.043(8) -0.014(7) -0.009(5) -0.001(6) 
C189 0.039(8) 0.051(7) 0.056(9) -0.008(7) 0.024(7) -0.013(6) 
C190 0.024(7) 0.056(10) 0.17(2) 0.032(13) 0.007(10) -0.005(7) 
C191 0.049(9) 0.044(9) 0.129(19) 0.009(10) 0.020(11) -0.003(7) 
C192 0.029(6) 0.051(7) 0.052(8) -0.002(7) 0.004(6) 0.002(6) 
N193 0.026(5) 0.060(7) 0.036(5) 0.003(5) 0.005(5) 0.001(5) 
N194 0.026(5) 0.057(7) 0.039(6) -0.002(5) 0.007(5) -0.000(5) 
N195 0.026(5) 0.044(6) 0.023(5) 0.001(4) -0.001(4) 0.003(4) 
C196 0.026(6) 0.031(5) 0.026(6) 0.005(4) -0.000(4) -0.002(4) 
C197 0.020(5) 0.037(6) 0.020(5) 0.005(4) 0.007(4) -0.001(4) 
I198 0.0300(4) 0.0460(4) 0.0251(4) 0.0006(3) -0.0012(3) -0.0012(3) 

_refine_ls_extinction_method 
    'None'
_oxford_refine_ls_scale 1.315(5) 
loop_
 _geom_bond_atom_site_label_1
 _geom_bond_site_symmetry_1
 _geom_bond_atom_site_label_2
 _geom_bond_site_symmetry_2
 _geom_bond_distance
 _geom_bond_publ_flag
C1 . C2 . 1.37(2)    yes
C1 . C6 . 1.40(2)    yes
C1 . H11 . 0.921    no
C2 . C3 . 1.38(2)    yes
C2 . C13 . 1.476(15)    yes
C3 . C4 . 1.41(2)    yes
C3 . H31 . 0.932    no
C4 . C5 . 1.412(18)    yes
C4 . C7 . 1.556(16)    yes
C5 . C6 . 1.36(2)    yes
C5 . H51 . 0.929    no
C6 . C46 . 1.494(16)    yes
C7 . C8 . 1.504(19)    yes
C7 . C9 . 1.51(2)    yes
C7 . C10 . 1.49(2)    yes
C8 . H83 . 1.031    no
C8 . H82 . 1.027    no
C8 . H81 . 1.030    no
C9 . H93 . 0.959    no
C9 . H92 . 0.961    no
C9 . H91 . 0.960    no
C10 . H101 . 0.961    no
C10 . H102 . 0.963    no
C10 . H103 . 0.956    no
I11 . C12 . 2.078(7)    yes
C12 . C13 . 1.372(6)    yes
C12 . N16 . 1.357(6)    yes
C13 . N14 . 1.376(6)    yes
N14 . N15 . 1.302(6)    yes
N15 . N16 . 1.355(6)    yes
N16 . C17 . 1.463(8)    yes
C17 . C18 . 1.490(8)    yes
C17 . H171 . 0.966    no
C17 . H172 . 0.969    no
C18 . C19 . 1.413(19)    yes
C18 . C23 . 1.37(2)    yes
C19 . C20 . 1.36(2)    yes
C19 . H191 . 0.933    no
C20 . C21 . 1.43(2)    yes
C20 . H201 . 0.933    no
C21 . C22 . 1.38(2)    yes
C21 . C24 . 1.518(6)    yes
C22 . C23 . 1.38(2)    yes
C22 . H221 . 0.931    no
C23 . H231 . 0.928    no
C24 . O25 . 1.411(6)    yes
C24 . H241 . 0.972    no
C24 . H242 . 0.971    no
O25 . C26 . 1.376(6)    yes
C26 . C27 . 1.523(6)    yes
C26 . H261 . 0.969    no
C26 . H262 . 0.967    no
C27 . O28 . 1.385(6)    yes
C27 . H271 . 0.972    no
C27 . H272 . 0.969    no
O28 . C29 . 1.404(6)    yes
C29 . C30 . 1.447(6)    yes
C29 . H291 . 0.971    no
C29 . H292 . 0.971    no
C30 . O31 . 1.405(6)    yes
C30 . H301 . 0.977    no
C30 . H302 . 0.973    no
O31 . C32 . 1.397(6)    yes
C32 . C33 . 1.531(6)    yes
C32 . H321 . 0.975    no
C32 . H322 . 0.972    no
C33 . O34 . 1.375(6)    yes
C33 . H331 . 0.972    no
C33 . H332 . 0.971    no
O34 . C35 . 1.412(6)    yes
C35 . C36 . 1.520(6)    yes
C35 . H351 . 0.968    no
C35 . H352 . 0.973    no
C36 . C37 . 1.37(3)    yes
C36 . C41 . 1.38(2)    yes
C37 . C38 . 1.38(3)    yes
C37 . H371 . 0.931    no
C38 . C39 . 1.38(2)    yes
C38 . H381 . 0.928    no
C39 . C40 . 1.41(2)    yes
C39 . C42 . 1.481(8)    yes
C40 . C41 . 1.40(2)    yes
C40 . H401 . 0.930    no
C41 . H411 . 0.930    no
C42 . N43 . 1.467(8)    yes
C42 . H421 . 0.973    no
C42 . H422 . 0.971    no
N43 . N44 . 1.350(7)    yes
N43 . C47 . 1.365(6)    yes
N44 . N45 . 1.304(6)    yes
N45 . C46 . 1.378(7)    yes
C46 . C47 . 1.367(7)    yes
C47 . I48 . 2.073(8)    yes
C51 . C52 . 1.37(2)    yes
C51 . C56 . 1.42(2)    yes
C51 . H511 . 0.922    no
C52 . C53 . 1.37(2)    yes
C52 . C63 . 1.481(15)    yes
C53 . C54 . 1.45(2)    yes
C53 . H531 . 0.932    no
C54 . C55 . 1.34(2)    yes
C54 . C57 . 1.517(19)    yes
C55 . C56 . 1.39(2)    yes
C55 . H551 . 0.927    no
C56 . C96 . 1.454(18)    yes
C57 . C58 . 1.56(2)    yes
C57 . C59 . 1.53(2)    yes
C57 . C60 . 1.51(2)    yes
C58 . H583 . 0.962    no
C58 . H582 . 0.963    no
C58 . H581 . 0.962    no
C59 . H591 . 0.957    no
C59 . H592 . 0.960    no
C59 . H593 . 0.960    no
C60 . H603 . 1.005    no
C60 . H602 . 1.005    no
C60 . H601 . 1.006    no
I61 . C62 . 2.079(7)    yes
C62 . C63 . 1.375(6)    yes
C62 . N66 . 1.354(6)    yes
C63 . N64 . 1.374(6)    yes
N64 . N65 . 1.301(6)    yes
N65 . N66 . 1.356(6)    yes
N66 . C67 . 1.451(8)    yes
C67 . C68 . 1.474(9)    yes
C67 . H671 . 0.969    no
C67 . H672 . 0.971    no
C68 . C69 . 1.40(2)    yes
C68 . C73 . 1.33(3)    yes
C69 . C70 . 1.34(3)    yes
C69 . H691 . 0.932    no
C70 . C71 . 1.35(3)    yes
C70 . H701 . 0.931    no
C71 . C72 . 1.37(2)    yes
C71 . C74 . 1.514(6)    yes
C72 . C73 . 1.35(3)    yes
C72 . H721 . 0.935    no
C73 . H731 . 0.933    no
C74 . O75 . 1.416(6)    yes
C74 . H741 . 0.977    no
C74 . H742 . 0.974    no
O75 . C76 . 1.372(6)    yes
C76 . C77 . 1.526(6)    yes
C76 . H761 . 0.969    no
C76 . H762 . 0.969    no
C77 . O78 . 1.391(6)    yes
C77 . H771 . 0.968    no
C77 . H772 . 0.965    no
O78 . C79 . 1.406(6)    yes
C79 . C80 . 1.447(6)    yes
C79 . H791 . 0.974    no
C79 . H792 . 0.970    no
C80 . O81 . 1.401(6)    yes
C80 . H801 . 0.971    no
C80 . H802 . 0.969    no
O81 . C82 . 1.395(6)    yes
C82 . C83 . 1.532(6)    yes
C82 . H821 . 0.980    no
C82 . H822 . 0.973    no
C83 . O84 . 1.374(6)    yes
C83 . H831 . 0.972    no
C83 . H832 . 0.969    no
O84 . C85 . 1.408(6)    yes
C85 . C86 . 1.517(6)    yes
C85 . H851 . 0.972    no
C85 . H852 . 0.973    no
C86 . C87 . 1.35(3)    yes
C86 . C91 . 1.41(2)    yes
C87 . C88 . 1.34(3)    yes
C87 . H871 . 0.932    no
C88 . C89 . 1.45(2)    yes
C88 . H881 . 0.931    no
C89 . C90 . 1.39(2)    yes
C89 . C92 . 1.487(9)    yes
C90 . C91 . 1.39(3)    yes
C90 . H901 . 0.933    no
C91 . H911 . 0.934    no
C92 . N93 . 1.464(8)    yes
C92 . H921 . 0.968    no
C92 . H922 . 0.969    no
N93 . N94 . 1.355(7)    yes
N93 . C97 . 1.352(7)    yes
N94 . N95 . 1.297(7)    yes
N95 . C96 . 1.372(7)    yes
C96 . C97 . 1.370(6)    yes
C97 . I98 . 2.066(7)    yes
C101 . C102 . 1.43(2)    yes
C101 . C106 . 1.386(18)    yes
C101 . H1011 . 0.928    no
C102 . C103 . 1.41(2)    yes
C102 . C113 . 1.460(15)    yes
C103 . C104 . 1.375(18)    yes
C103 . H1031 . 0.929    no
C104 . C105 . 1.399(19)    yes
C104 . C107 . 1.508(4)    yes
C105 . C106 . 1.441(19)    yes
C105 . H1051 . 0.932    no
C106 . C146 . 1.475(15)    yes
C107 . C108 . 1.560(5)    yes
C107 . C109 . 1.560(5)    yes
C107 . C110 . 1.560(5)    yes
C107 . C208 . 1.560(5)    yes
C107 . C209 . 1.560(5)    yes
C107 . C210 . 1.560(5)    yes
C108 . H1081 . 0.959    no
C108 . H1082 . 0.960    no
C108 . H1083 . 0.962    no
C109 . H1093 . 1.058    no
C109 . H1092 . 1.061    no
C109 . H1091 . 1.060    no
C110 . H1101 . 0.989    no
C110 . H1102 . 0.988    no
C110 . H1103 . 0.987    no
C208 . H2083 . 0.960    no
C208 . H2082 . 0.960    no
C208 . H2081 . 0.960    no
C209 . H2093 . 1.021    no
C209 . H2092 . 1.023    no
C209 . H2091 . 1.023    no
C210 . H2101 . 1.256    no
C210 . H2102 . 1.262    no
C210 . H2103 . 1.263    no
I111 . C112 . 2.072(8)    yes
C112 . C113 . 1.374(6)    yes
C112 . N116 . 1.360(6)    yes
C113 . N114 . 1.378(7)    yes
N114 . N115 . 1.305(6)    yes
N115 . N116 . 1.357(7)    yes
N116 . C117 . 1.462(8)    yes
C117 . C118 . 1.486(8)    yes
C117 . H1171 . 0.968    no
C117 . H1172 . 0.970    no
C118 . C119 . 1.387(19)    yes
C118 . C123 . 1.36(2)    yes
C119 . C120 . 1.37(2)    yes
C119 . H1191 . 0.932    no
C120 . C121 . 1.35(3)    yes
C120 . H1201 . 0.930    no
C121 . C122 . 1.44(3)    yes
C121 . C124 . 1.521(6)    yes
C122 . C123 . 1.38(3)    yes
C122 . H1221 . 0.935    no
C123 . H1231 . 0.928    no
C124 . O125 . 1.409(6)    yes
C124 . H1241 . 0.968    no
C124 . H1242 . 0.968    no
O125 . C126 . 1.365(6)    yes
C126 . C127 . 1.524(7)    yes
C126 . H1261 . 0.969    no
C126 . H1262 . 0.968    no
C127 . O128 . 1.384(7)    yes
C127 . H1271 . 0.970    no
C127 . H1272 . 0.965    no
O128 . C129 . 1.402(7)    yes
C129 . C130 . 1.447(7)    yes
C129 . H1291 . 0.970    no
C129 . H1292 . 0.975    no
C130 . O131 . 1.403(7)    yes
C130 . H1301 . 0.972    no
C130 . H1302 . 0.973    no
O131 . C132 . 1.389(6)    yes
C132 . C133 . 1.527(6)    yes
C132 . H1321 . 0.969    no
C132 . H1322 . 0.974    no
C133 . O134 . 1.380(6)    yes
C133 . H1331 . 0.972    no
C133 . H1332 . 0.972    no
O134 . C135 . 1.413(6)    yes
C135 . C136 . 1.519(6)    yes
C135 . H1351 . 0.973    no
C135 . H1352 . 0.970    no
C136 . C137 . 1.38(2)    yes
C136 . C141 . 1.41(2)    yes
C137 . C138 . 1.36(3)    yes
C137 . H1371 . 0.925    no
C138 . C139 . 1.418(18)    yes
C138 . H1381 . 0.929    no
C139 . C140 . 1.38(2)    yes
C139 . C142 . 1.493(8)    yes
C140 . C141 . 1.34(2)    yes
C140 . H1401 . 0.926    no
C141 . H1411 . 0.930    no
C142 . N143 . 1.461(8)    yes
C142 . H1421 . 0.967    no
C142 . H1422 . 0.970    no
N143 . N144 . 1.346(6)    yes
N143 . C147 . 1.360(6)    yes
N144 . N145 . 1.303(6)    yes
N145 . C146 . 1.372(6)    yes
C146 . C147 . 1.366(6)    yes
C147 . I148 . 2.071(7)    yes
C151 . C152 . 1.41(2)    yes
C151 . C156 . 1.39(2)    yes
C151 . H1511 . 0.926    no
C152 . C153 . 1.40(2)    yes
C152 . C163 . 1.459(15)    yes
C153 . C154 . 1.40(2)    yes
C153 . H1531 . 0.931    no
C154 . C155 . 1.38(2)    yes
C154 . C157 . 1.538(18)    yes
C155 . C156 . 1.425(19)    yes
C155 . H1551 . 0.930    no
C156 . C196 . 1.487(15)    yes
C157 . C158 . 1.542(19)    yes
C157 . C159 . 1.531(19)    yes
C157 . C160 . 1.46(2)    yes
C158 . H1583 . 0.971    no
C158 . H1582 . 0.972    no
C158 . H1581 . 0.972    no
C159 . H1591 . 0.959    no
C159 . H1592 . 0.963    no
C159 . H1593 . 0.959    no
C160 . H1603 . 0.969    no
C160 . H1602 . 0.970    no
C160 . H1601 . 0.974    no
I161 . C162 . 2.060(7)    yes
C162 . C163 . 1.367(6)    yes
C162 . N166 . 1.357(6)    yes
C163 . N164 . 1.375(6)    yes
N164 . N165 . 1.301(6)    yes
N165 . N166 . 1.351(6)    yes
N166 . C167 . 1.464(8)    yes
C167 . C168 . 1.478(9)    yes
C167 . H1671 . 0.971    no
C167 . H1672 . 0.969    no
C168 . C169 . 1.39(2)    yes
C168 . C173 . 1.40(2)    yes
C169 . C170 . 1.37(3)    yes
C169 . H1691 . 0.927    no
C170 . C171 . 1.36(3)    yes
C170 . H1701 . 0.935    no
C171 . C172 . 1.38(2)    yes
C171 . C174 . 1.516(6)    yes
C172 . C173 . 1.35(2)    yes
C172 . H1721 . 0.931    no
C173 . H1731 . 0.933    no
C174 . O175 . 1.410(6)    yes
C174 . H1741 . 0.972    no
C174 . H1742 . 0.971    no
O175 . C176 . 1.375(6)    yes
C176 . C177 . 1.519(6)    yes
C176 . H1761 . 0.972    no
C176 . H1762 . 0.972    no
C177 . O178 . 1.386(6)    yes
C177 . H1771 . 0.973    no
C177 . H1772 . 0.966    no
O178 . C179 . 1.402(7)    yes
C179 . C180 . 1.443(7)    yes
C179 . H1791 . 0.972    no
C179 . H1792 . 0.977    no
C180 . O181 . 1.401(7)    yes
C180 . H1801 . 0.975    no
C180 . H1802 . 0.973    no
O181 . C182 . 1.386(6)    yes
C182 . C183 . 1.522(6)    yes
C182 . H1821 . 0.969    no
C182 . H1822 . 0.971    no
C183 . O184 . 1.376(6)    yes
C183 . H1831 . 0.972    no
C183 . H1832 . 0.972    no
O184 . C185 . 1.408(6)    yes
C185 . C186 . 1.515(6)    yes
C185 . H1851 . 0.973    no
C185 . H1852 . 0.970    no
C186 . C187 . 1.43(2)    yes
C186 . C191 . 1.35(2)    yes
C187 . C188 . 1.36(2)    yes
C187 . H1871 . 0.929    no
C188 . C189 . 1.398(18)    yes
C188 . H1881 . 0.932    no
C189 . C190 . 1.39(2)    yes
C189 . C192 . 1.491(8)    yes
C190 . C191 . 1.40(2)    yes
C190 . H1901 . 0.932    no
C191 . H1911 . 0.930    no
C192 . N193 . 1.468(8)    yes
C192 . H1921 . 0.973    no
C192 . H1922 . 0.973    no
N193 . N194 . 1.357(6)    yes
N193 . C197 . 1.364(6)    yes
N194 . N195 . 1.304(6)    yes
N195 . C196 . 1.381(6)    yes
C196 . C197 . 1.373(6)    yes
C197 . I198 . 2.069(7)    yes
loop_
 _geom_angle_atom_site_label_1
 _geom_angle_site_symmetry_1
 _geom_angle_atom_site_label_2
 _geom_angle_site_symmetry_2
 _geom_angle_atom_site_label_3
 _geom_angle_site_symmetry_3
 _geom_angle
 _geom_angle_publ_flag
C2 . C1 . C6 . 119.7(14)    yes
C2 . C1 . H11 . 119.8    no
C6 . C1 . H11 . 120.5    no
C1 . C2 . C3 . 120.4(13)    yes
C1 . C2 . C13 . 120.7(13)    yes
C3 . C2 . C13 . 118.8(12)    yes
C2 . C3 . C4 . 121.2(12)    yes
C2 . C3 . H31 . 119.3    no
C4 . C3 . H31 . 119.5    no
C3 . C4 . C5 . 116.7(12)    yes
C3 . C4 . C7 . 123.4(11)    yes
C5 . C4 . C7 . 119.8(12)    yes
C4 . C5 . C6 . 121.6(14)    yes
C4 . C5 . H51 . 119.2    no
C6 . C5 . H51 . 119.1    no
C1 . C6 . C5 . 120.2(14)    yes
C1 . C6 . C46 . 123.0(13)    yes
C5 . C6 . C46 . 116.7(13)    yes
C4 . C7 . C8 . 111.6(11)    yes
C4 . C7 . C9 . 107.9(12)    yes
C8 . C7 . C9 . 111.9(14)    yes
C4 . C7 . C10 . 109.1(11)    yes
C8 . C7 . C10 . 108.4(14)    yes
C9 . C7 . C10 . 107.8(15)    yes
C7 . C8 . H83 . 107.7    no
C7 . C8 . H82 . 107.2    no
H83 . C8 . H82 . 111.3    no
C7 . C8 . H81 . 106.9    no
H83 . C8 . H81 . 112.0    no
H82 . C8 . H81 . 111.4    no
C7 . C9 . H93 . 109.8    no
C7 . C9 . H92 . 110.2    no
H93 . C9 . H92 . 109.1    no
C7 . C9 . H91 . 109.4    no
H93 . C9 . H91 . 109.2    no
H92 . C9 . H91 . 109.2    no
C7 . C10 . H101 . 108.9    no
C7 . C10 . H102 . 109.8    no
H101 . C10 . H102 . 109.7    no
C7 . C10 . H103 . 109.4    no
H101 . C10 . H103 . 109.3    no
H102 . C10 . H103 . 109.7    no
I11 . C12 . C13 . 133.2(5)    yes
I11 . C12 . N16 . 121.0(5)    yes
C13 . C12 . N16 . 105.28(8)    yes
C2 . C13 . C12 . 133.4(9)    yes
C2 . C13 . N14 . 118.3(9)    yes
C12 . C13 . N14 . 107.99(8)    yes
C13 . N14 . N15 . 108.64(8)    yes
N14 . N15 . N16 . 108.35(8)    yes
C12 . N16 . N15 . 109.65(8)    yes
C12 . N16 . C17 . 129.5(8)    yes
N15 . N16 . C17 . 119.7(9)    yes
N16 . C17 . C18 . 112.66(9)    yes
N16 . C17 . H171 . 108.7    no
C18 . C17 . H171 . 108.4    no
N16 . C17 . H172 . 108.5    no
C18 . C17 . H172 . 108.7    no
H171 . C17 . H172 . 109.8    no
C17 . C18 . C19 . 119.6(11)    yes
C17 . C18 . C23 . 122.5(9)    yes
C19 . C18 . C23 . 117.6(12)    yes
C18 . C19 . C20 . 122.2(15)    yes
C18 . C19 . H191 . 118.6    no
C20 . C19 . H191 . 119.1    no
C19 . C20 . C21 . 119.4(15)    yes
C19 . C20 . H201 . 120.1    no
C21 . C20 . H201 . 120.4    no
C20 . C21 . C22 . 117.6(12)    yes
C20 . C21 . C24 . 119.6(10)    yes
C22 . C21 . C24 . 122.7(9)    yes
C21 . C22 . C23 . 122.1(15)    yes
C21 . C22 . H221 . 118.8    no
C23 . C22 . H221 . 119.1    no
C18 . C23 . C22 . 120.8(14)    yes
C18 . C23 . H231 . 119.8    no
C22 . C23 . H231 . 119.4    no
C21 . C24 . O25 . 109.34(7)    yes
C21 . C24 . H241 . 109.5    no
O25 . C24 . H241 . 109.8    no
C21 . C24 . H242 . 109.4    no
O25 . C24 . H242 . 109.3    no
H241 . C24 . H242 . 109.5    no
C24 . O25 . C26 . 112.15(7)    yes
O25 . C26 . C27 . 106.41(7)    yes
O25 . C26 . H261 . 110.9    no
C27 . C26 . H261 . 110.1    no
O25 . C26 . H262 . 110.3    no
C27 . C26 . H262 . 110.2    no
H261 . C26 . H262 . 108.9    no
C26 . C27 . O28 . 109.93(7)    yes
C26 . C27 . H271 . 109.2    no
O28 . C27 . H271 . 109.6    no
C26 . C27 . H272 . 109.4    no
O28 . C27 . H272 . 108.4    no
H271 . C27 . H272 . 110.3    no
C27 . O28 . C29 . 114.39(7)    yes
O28 . C29 . C30 . 109.41(7)    yes
O28 . C29 . H291 . 109.6    no
C30 . C29 . H291 . 109.2    no
O28 . C29 . H292 . 109.4    no
C30 . C29 . H292 . 109.4    no
H291 . C29 . H292 . 109.9    no
C29 . C30 . O31 . 109.41(7)    yes
C29 . C30 . H301 . 110.1    no
O31 . C30 . H301 . 109.4    no
C29 . C30 . H302 . 109.1    no
O31 . C30 . H302 . 109.5    no
H301 . C30 . H302 . 109.2    no
C30 . O31 . C32 . 114.40(7)    yes
O31 . C32 . C33 . 109.94(7)    yes
O31 . C32 . H321 . 108.8    no
C33 . C32 . H321 . 109.2    no
O31 . C32 . H322 . 108.9    no
C33 . C32 . H322 . 109.9    no
H321 . C32 . H322 . 110.1    no
C32 . C33 . O34 . 106.40(7)    yes
C32 . C33 . H331 . 110.5    no
O34 . C33 . H331 . 110.7    no
C32 . C33 . H332 . 110.2    no
O34 . C33 . H332 . 109.8    no
H331 . C33 . H332 . 109.3    no
C33 . O34 . C35 . 112.15(7)    yes
O34 . C35 . C36 . 109.34(7)    yes
O34 . C35 . H351 . 110.1    no
C36 . C35 . H351 . 109.9    no
O34 . C35 . H352 . 109.0    no
C36 . C35 . H352 . 109.5    no
H351 . C35 . H352 . 109.0    no
C35 . C36 . C37 . 122.9(12)    yes
C35 . C36 . C41 . 118.5(10)    yes
C37 . C36 . C41 . 118.5(14)    yes
C36 . C37 . C38 . 122.2(16)    yes
C36 . C37 . H371 . 118.6    no
C38 . C37 . H371 . 119.1    no
C37 . C38 . C39 . 120.8(18)    yes
C37 . C38 . H381 . 119.7    no
C39 . C38 . H381 . 119.4    no
C38 . C39 . C40 . 117.5(14)    yes
C38 . C39 . C42 . 121.3(16)    yes
C40 . C39 . C42 . 121.2(14)    yes
C39 . C40 . C41 . 120.7(16)    yes
C39 . C40 . H401 . 120.0    no
C41 . C40 . H401 . 119.3    no
C40 . C41 . C36 . 120.0(17)    yes
C40 . C41 . H411 . 120.1    no
C36 . C41 . H411 . 119.9    no
C39 . C42 . N43 . 112.65(9)    yes
C39 . C42 . H421 . 109.4    no
N43 . C42 . H421 . 108.8    no
C39 . C42 . H422 . 108.2    no
N43 . C42 . H422 . 108.2    no
H421 . C42 . H422 . 109.5    no
C42 . N43 . N44 . 118.9(10)    yes
C42 . N43 . C47 . 131.4(10)    yes
N44 . N43 . C47 . 109.65(9)    yes
N43 . N44 . N45 . 108.35(9)    yes
N44 . N45 . C46 . 108.63(9)    yes
C6 . C46 . N45 . 121.2(9)    yes
C6 . C46 . C47 . 130.8(9)    yes
N45 . C46 . C47 . 108.01(9)    yes
C46 . C47 . N43 . 105.25(8)    yes
C46 . C47 . I48 . 132.0(6)    yes
N43 . C47 . I48 . 122.6(6)    yes
C52 . C51 . C56 . 119.6(14)    yes
C52 . C51 . H511 . 120.0    no
C56 . C51 . H511 . 120.4    no
C51 . C52 . C53 . 120.8(13)    yes
C51 . C52 . C63 . 120.8(13)    yes
C53 . C52 . C63 . 118.3(12)    yes
C52 . C53 . C54 . 121.1(13)    yes
C52 . C53 . H531 . 119.6    no
C54 . C53 . H531 . 119.3    no
C53 . C54 . C55 . 115.9(14)    yes
C53 . C54 . C57 . 122.1(14)    yes
C55 . C54 . C57 . 121.7(13)    yes
C54 . C55 . C56 . 124.9(14)    yes
C54 . C55 . H551 . 117.8    no
C56 . C55 . H551 . 117.3    no
C51 . C56 . C55 . 117.5(15)    yes
C51 . C56 . C96 . 121.6(14)    yes
C55 . C56 . C96 . 120.8(13)    yes
C54 . C57 . C58 . 112.4(12)    yes
C54 . C57 . C59 . 109.2(12)    yes
C58 . C57 . C59 . 107.3(13)    yes
C54 . C57 . C60 . 109.2(12)    yes
C58 . C57 . C60 . 106.9(13)    yes
C59 . C57 . C60 . 111.8(16)    yes
C57 . C58 . H583 . 109.1    no
C57 . C58 . H582 . 109.7    no
H583 . C58 . H582 . 109.7    no
C57 . C58 . H581 . 109.2    no
H583 . C58 . H581 . 109.3    no
H582 . C58 . H581 . 109.8    no
C57 . C59 . H591 . 109.6    no
C57 . C59 . H592 . 109.2    no
H591 . C59 . H592 . 109.2    no
C57 . C59 . H593 . 110.2    no
H591 . C59 . H593 . 109.2    no
H592 . C59 . H593 . 109.4    no
C57 . C60 . H603 . 107.8    no
C57 . C60 . H602 . 107.8    no
H603 . C60 . H602 . 110.6    no
C57 . C60 . H601 . 108.4    no
H603 . C60 . H601 . 111.2    no
H602 . C60 . H601 . 110.8    no
I61 . C62 . C63 . 133.4(5)    yes
I61 . C62 . N66 . 121.2(5)    yes
C63 . C62 . N66 . 105.20(9)    yes
C52 . C63 . C62 . 133.9(8)    yes
C52 . C63 . N64 . 117.8(8)    yes
C62 . C63 . N64 . 107.96(9)    yes
C63 . N64 . N65 . 108.62(9)    yes
N64 . N65 . N66 . 108.31(9)    yes
C62 . N66 . N65 . 109.61(9)    yes
C62 . N66 . C67 . 129.7(9)    yes
N65 . N66 . C67 . 118.3(9)    yes
N66 . C67 . C68 . 112.64(9)    yes
N66 . C67 . H671 . 108.4    no
C68 . C67 . H671 . 108.6    no
N66 . C67 . H672 . 108.5    no
C68 . C67 . H672 . 108.8    no
H671 . C67 . H672 . 109.8    no
C67 . C68 . C69 . 118.6(15)    yes
C67 . C68 . C73 . 123.6(10)    yes
C69 . C68 . C73 . 117.8(16)    yes
C68 . C69 . C70 . 120(2)    yes
C68 . C69 . H691 . 120.2    no
C70 . C69 . H691 . 119.9    no
C69 . C70 . C71 . 122.0(19)    yes
C69 . C70 . H701 . 119.0    no
C71 . C70 . H701 . 119.0    no
C70 . C71 . C72 . 117.3(15)    yes
C70 . C71 . C74 . 120.3(12)    yes
C72 . C71 . C74 . 122.3(11)    yes
C71 . C72 . C73 . 121.4(18)    yes
C71 . C72 . H721 . 118.9    no
C73 . C72 . H721 . 119.7    no
C72 . C73 . C68 . 121.4(18)    yes
C72 . C73 . H731 . 119.4    no
C68 . C73 . H731 . 119.3    no
C71 . C74 . O75 . 109.34(7)    yes
C71 . C74 . H741 . 108.4    no
O75 . C74 . H741 . 109.4    no
C71 . C74 . H742 . 108.9    no
O75 . C74 . H742 . 110.5    no
H741 . C74 . H742 . 110.3    no
C74 . O75 . C76 . 112.16(7)    yes
O75 . C76 . C77 . 106.41(7)    yes
O75 . C76 . H761 . 110.9    no
C77 . C76 . H761 . 110.5    no
O75 . C76 . H762 . 110.2    no
C77 . C76 . H762 . 109.4    no
H761 . C76 . H762 . 109.5    no
C76 . C77 . O78 . 109.92(7)    yes
C76 . C77 . H771 . 109.2    no
O78 . C77 . H771 . 109.0    no
C76 . C77 . H772 . 109.2    no
O78 . C77 . H772 . 109.7    no
H771 . C77 . H772 . 109.8    no
C77 . O78 . C79 . 114.39(7)    yes
O78 . C79 . C80 . 109.41(7)    yes
O78 . C79 . H791 . 109.3    no
C80 . C79 . H791 . 109.4    no
O78 . C79 . H792 . 109.7    no
C80 . C79 . H792 . 109.0    no
H791 . C79 . H792 . 109.9    no
C79 . C80 . O81 . 109.40(7)    yes
C79 . C80 . H801 . 109.4    no
O81 . C80 . H801 . 109.9    no
C79 . C80 . H802 . 109.1    no
O81 . C80 . H802 . 109.2    no
H801 . C80 . H802 . 109.7    no
C80 . O81 . C82 . 114.40(7)    yes
O81 . C82 . C83 . 109.94(7)    yes
O81 . C82 . H821 . 109.1    no
C83 . C82 . H821 . 109.1    no
O81 . C82 . H822 . 109.6    no
C83 . C82 . H822 . 109.7    no
H821 . C82 . H822 . 109.4    no
C82 . C83 . O84 . 106.40(7)    yes
C82 . C83 . H831 . 110.3    no
O84 . C83 . H831 . 109.9    no
C82 . C83 . H832 . 110.6    no
O84 . C83 . H832 . 110.0    no
H831 . C83 . H832 . 109.7    no
C83 . O84 . C85 . 112.16(7)    yes
O84 . C85 . C86 . 109.35(7)    yes
O84 . C85 . H851 . 109.5    no
C86 . C85 . H851 . 109.1    no
O84 . C85 . H852 . 109.0    no
C86 . C85 . H852 . 109.7    no
H851 . C85 . H852 . 110.1    no
C85 . C86 . C87 . 121.7(13)    yes
C85 . C86 . C91 . 119.9(11)    yes
C87 . C86 . C91 . 118.3(16)    yes
C86 . C87 . C88 . 122.9(18)    yes
C86 . C87 . H871 . 118.3    no
C88 . C87 . H871 . 118.8    no
C87 . C88 . C89 . 120.7(17)    yes
C87 . C88 . H881 . 119.0    no
C89 . C88 . H881 . 120.2    no
C88 . C89 . C90 . 116.2(15)    yes
C88 . C89 . C92 . 121.6(16)    yes
C90 . C89 . C92 . 122.1(15)    yes
C89 . C90 . C91 . 121.2(16)    yes
C89 . C90 . H901 . 119.4    no
C91 . C90 . H901 . 119.5    no
C86 . C91 . C90 . 120.4(18)    yes
C86 . C91 . H911 . 120.3    no
C90 . C91 . H911 . 119.3    no
C89 . C92 . N93 . 112.65(9)    yes
C89 . C92 . H921 . 108.7    no
N93 . C92 . H921 . 107.9    no
C89 . C92 . H922 . 108.9    no
N93 . C92 . H922 . 108.6    no
H921 . C92 . H922 . 110.1    no
C92 . N93 . N94 . 119.4(9)    yes
C92 . N93 . C97 . 130.7(9)    yes
N94 . N93 . C97 . 109.65(9)    yes
N93 . N94 . N95 . 108.35(9)    yes
N94 . N95 . C96 . 108.63(9)    yes
C56 . C96 . N95 . 119.3(9)    yes
C56 . C96 . C97 . 132.7(9)    yes
N95 . C96 . C97 . 107.98(9)    yes
C96 . C97 . N93 . 105.25(9)    yes
C96 . C97 . I98 . 130.6(5)    yes
N93 . C97 . I98 . 124.1(5)    yes
C102 . C101 . C106 . 119.5(13)    yes
C102 . C101 . H1011 . 120.6    no
C106 . C101 . H1011 . 119.9    no
C101 . C102 . C103 . 118.2(12)    yes
C101 . C102 . C113 . 120.6(12)    yes
C103 . C102 . C113 . 121.1(12)    yes
C102 . C103 . C104 . 123.4(12)    yes
C102 . C103 . H1031 . 118.4    no
C104 . C103 . H1031 . 118.2    no
C103 . C104 . C105 . 118.2(10)    yes
C103 . C104 . C107 . 121.8(10)    yes
C105 . C104 . C107 . 120.0(10)    yes
C104 . C105 . C106 . 120.4(12)    yes
C104 . C105 . H1051 . 119.7    no
C106 . C105 . H1051 . 119.9    no
C105 . C106 . C101 . 120.1(13)    yes
C105 . C106 . C146 . 118.4(11)    yes
C101 . C106 . C146 . 121.3(12)    yes
C104 . C107 . C108 . 110.92(5)    yes
C104 . C107 . C109 . 110.93(5)    yes
C108 . C107 . C109 . 107.97(5)    yes
C104 . C107 . C110 . 110.94(5)    yes
C108 . C107 . C110 . 107.97(5)    yes
C109 . C107 . C110 . 107.97(5)    yes
C104 . C107 . C208 . 110.93(5)    yes
C104 . C107 . C209 . 110.94(5)    yes
C208 . C107 . C209 . 107.98(5)    yes
C104 . C107 . C210 . 110.93(5)    yes
C208 . C107 . C210 . 107.97(5)    yes
C209 . C107 . C210 . 107.97(5)    yes
C107 . C108 . H1081 . 109.4    no
C107 . C108 . H1082 . 109.5    no
H1081 . C108 . H1082 . 109.7    no
C107 . C108 . H1083 . 109.3    no
H1081 . C108 . H1083 . 109.5    no
H1082 . C108 . H1083 . 109.5    no
C107 . C109 . H1093 . 106.9    no
C107 . C109 . H1092 . 106.5    no
H1093 . C109 . H1092 . 112.0    no
C107 . C109 . H1091 . 106.8    no
H1093 . C109 . H1091 . 112.0    no
H1092 . C109 . H1091 . 112.3    no
C107 . C110 . H1101 . 108.6    no
C107 . C110 . H1102 . 108.3    no
H1101 . C110 . H1102 . 110.6    no
C107 . C110 . H1103 . 108.6    no
H1101 . C110 . H1103 . 110.5    no
H1102 . C110 . H1103 . 110.2    no
C107 . C208 . H2083 . 109.4    no
C107 . C208 . H2082 . 109.3    no
H2083 . C208 . H2082 . 109.5    no
C107 . C208 . H2081 . 109.5    no
H2083 . C208 . H2081 . 109.6    no
H2082 . C208 . H2081 . 109.5    no
C107 . C209 . H2093 . 107.5    no
C107 . C209 . H2092 . 107.4    no
H2093 . C209 . H2092 . 111.4    no
C107 . C209 . H2091 . 107.4    no
H2093 . C209 . H2091 . 111.3    no
H2092 . C209 . H2091 . 111.6    no
C107 . C210 . H2101 . 104.2    no
C107 . C210 . H2102 . 103.9    no
H2101 . C210 . H2102 . 114.1    no
C107 . C210 . H2103 . 103.8    no
H2101 . C210 . H2103 . 114.4    no
H2102 . C210 . H2103 . 114.6    no
I111 . C112 . C113 . 131.2(5)    yes
I111 . C112 . N116 . 123.5(5)    yes
C113 . C112 . N116 . 105.27(8)    yes
C102 . C113 . C112 . 131.8(9)    yes
C102 . C113 . N114 . 120.0(9)    yes
C112 . C113 . N114 . 108.01(8)    yes
C113 . N114 . N115 . 108.65(8)    yes
N114 . N115 . N116 . 108.38(8)    yes
C112 . N116 . N115 . 109.68(8)    yes
C112 . N116 . C117 . 128.8(10)    yes
N115 . N116 . C117 . 121.4(10)    yes
N116 . C117 . C118 . 112.64(9)    yes
N116 . C117 . H1171 . 108.9    no
C118 . C117 . H1171 . 108.9    no
N116 . C117 . H1172 . 108.2    no
C118 . C117 . H1172 . 108.8    no
H1171 . C117 . H1172 . 109.3    no
C117 . C118 . C119 . 121.3(13)    yes
C117 . C118 . C123 . 121.8(11)    yes
C119 . C118 . C123 . 116.8(13)    yes
C118 . C119 . C120 . 121.9(17)    yes
C118 . C119 . H1191 . 118.7    no
C120 . C119 . H1191 . 119.4    no
C119 . C120 . C121 . 122.7(17)    yes
C119 . C120 . H1201 . 118.8    no
C121 . C120 . H1201 . 118.5    no
C120 . C121 . C122 . 116.0(15)    yes
C120 . C121 . C124 . 131.5(19)    yes
C122 . C121 . C124 . 112.5(16)    yes
C121 . C122 . C123 . 120.0(18)    yes
C121 . C122 . H1221 . 120.0    no
C123 . C122 . H1221 . 120.0    no
C122 . C123 . C118 . 122.5(16)    yes
C122 . C123 . H1231 . 119.1    no
C118 . C123 . H1231 . 118.3    no
C121 . C124 . O125 . 109.34(7)    yes
C121 . C124 . H1241 . 109.0    no
O125 . C124 . H1241 . 108.9    no
C121 . C124 . H1242 . 111.0    no
O125 . C124 . H1242 . 109.4    no
H1241 . C124 . H1242 . 109.2    no
C124 . O125 . C126 . 112.16(7)    yes
O125 . C126 . C127 . 106.40(7)    yes
O125 . C126 . H1261 . 109.7    no
C127 . C126 . H1261 . 110.6    no
O125 . C126 . H1262 . 110.1    no
C127 . C126 . H1262 . 110.2    no
H1261 . C126 . H1262 . 109.8    no
C126 . C127 . O128 . 109.92(7)    yes
C126 . C127 . H1271 . 109.4    no
O128 . C127 . H1271 . 108.9    no
C126 . C127 . H1272 . 109.2    no
O128 . C127 . H1272 . 109.5    no
H1271 . C127 . H1272 . 109.9    no
C127 . O128 . C129 . 114.39(7)    yes
O128 . C129 . C130 . 109.41(7)    yes
O128 . C129 . H1291 . 109.4    no
C130 . C129 . H1291 . 109.3    no
O128 . C129 . H1292 . 109.6    no
C130 . C129 . H1292 . 109.5    no
H1291 . C129 . H1292 . 109.7    no
C129 . C130 . O131 . 109.41(7)    yes
C129 . C130 . H1301 . 109.3    no
O131 . C130 . H1301 . 109.1    no
C129 . C130 . H1302 . 109.5    no
O131 . C130 . H1302 . 109.8    no
H1301 . C130 . H1302 . 109.7    no
C130 . O131 . C132 . 114.39(7)    yes
O131 . C132 . C133 . 109.93(7)    yes
O131 . C132 . H1321 . 108.4    no
C133 . C132 . H1321 . 109.2    no
O131 . C132 . H1322 . 109.7    no
C133 . C132 . H1322 . 109.6    no
H1321 . C132 . H1322 . 109.9    no
C132 . C133 . O134 . 106.42(7)    yes
C132 . C133 . H1331 . 110.1    no
O134 . C133 . H1331 . 109.9    no
C132 . C133 . H1332 . 110.2    no
O134 . C133 . H1332 . 110.5    no
H1331 . C133 . H1332 . 109.6    no
C133 . O134 . C135 . 112.14(7)    yes
O134 . C135 . C136 . 109.35(7)    yes
O134 . C135 . H1351 . 109.4    no
C136 . C135 . H1351 . 109.4    no
O134 . C135 . H1352 . 109.8    no
C136 . C135 . H1352 . 109.3    no
H1351 . C135 . H1352 . 109.6    no
C135 . C136 . C137 . 120.5(10)    yes
C135 . C136 . C141 . 121.6(10)    yes
C137 . C136 . C141 . 117.6(12)    yes
C136 . C137 . C138 . 122.1(14)    yes
C136 . C137 . H1371 . 119.0    no
C138 . C137 . H1371 . 118.9    no
C137 . C138 . C139 . 120.5(16)    yes
C137 . C138 . H1381 . 119.9    no
C139 . C138 . H1381 . 119.6    no
C138 . C139 . C140 . 115.8(13)    yes
C138 . C139 . C142 . 118.1(13)    yes
C140 . C139 . C142 . 126.1(10)    yes
C139 . C140 . C141 . 124.5(15)    yes
C139 . C140 . H1401 . 117.7    no
C141 . C140 . H1401 . 117.8    no
C136 . C141 . C140 . 119.3(16)    yes
C136 . C141 . H1411 . 120.4    no
C140 . C141 . H1411 . 120.3    no
C139 . C142 . N143 . 112.67(9)    yes
C139 . C142 . H1421 . 109.1    no
N143 . C142 . H1421 . 108.5    no
C139 . C142 . H1422 . 109.2    no
N143 . C142 . H1422 . 108.0    no
H1421 . C142 . H1422 . 109.4    no
C142 . N143 . N144 . 119.7(9)    yes
C142 . N143 . C147 . 130.3(8)    yes
N144 . N143 . C147 . 109.66(8)    yes
N143 . N144 . N145 . 108.37(8)    yes
N144 . N145 . C146 . 108.65(8)    yes
C106 . C146 . N145 . 121.0(8)    yes
C106 . C146 . C147 . 131.0(8)    yes
N145 . C146 . C147 . 107.99(8)    yes
C146 . C147 . N143 . 105.25(8)    yes
C146 . C147 . I148 . 135.1(5)    yes
N143 . C147 . I148 . 119.6(5)    yes
C152 . C151 . C156 . 119.2(13)    yes
C152 . C151 . H1511 . 120.4    no
C156 . C151 . H1511 . 120.4    no
C151 . C152 . C153 . 119.7(13)    yes
C151 . C152 . C163 . 124.3(13)    yes
C153 . C152 . C163 . 116.0(12)    yes
C152 . C153 . C154 . 121.6(12)    yes
C152 . C153 . H1531 . 119.1    no
C154 . C153 . H1531 . 119.4    no
C153 . C154 . C155 . 118.5(12)    yes
C153 . C154 . C157 . 119.8(12)    yes
C155 . C154 . C157 . 121.7(12)    yes
C154 . C155 . C156 . 121.1(13)    yes
C154 . C155 . H1551 . 119.9    no
C156 . C155 . H1551 . 119.1    no
C155 . C156 . C151 . 120.0(12)    yes
C155 . C156 . C196 . 118.9(13)    yes
C151 . C156 . C196 . 120.3(12)    yes
C154 . C157 . C158 . 107.2(11)    yes
C154 . C157 . C159 . 112.2(11)    yes
C158 . C157 . C159 . 106.8(13)    yes
C154 . C157 . C160 . 111.9(12)    yes
C158 . C157 . C160 . 108.7(14)    yes
C159 . C157 . C160 . 109.8(13)    yes
C157 . C158 . H1583 . 108.4    no
C157 . C158 . H1582 . 108.5    no
H1583 . C158 . H1582 . 110.4    no
C157 . C158 . H1581 . 108.8    no
H1583 . C158 . H1581 . 110.1    no
H1582 . C158 . H1581 . 110.5    no
C157 . C159 . H1591 . 109.4    no
C157 . C159 . H1592 . 109.6    no
H1591 . C159 . H1592 . 109.6    no
C157 . C159 . H1593 . 109.3    no
H1591 . C159 . H1593 . 109.4    no
H1592 . C159 . H1593 . 109.6    no
C157 . C160 . H1603 . 109.1    no
C157 . C160 . H1602 . 109.2    no
H1603 . C160 . H1602 . 109.8    no
C157 . C160 . H1601 . 109.2    no
H1603 . C160 . H1601 . 109.7    no
H1602 . C160 . H1601 . 109.9    no
I161 . C162 . C163 . 130.0(5)    yes
I161 . C162 . N166 . 124.4(5)    yes
C163 . C162 . N166 . 105.22(9)    yes
C152 . C163 . C162 . 133.2(9)    yes
C152 . C163 . N164 . 118.7(9)    yes
C162 . C163 . N164 . 107.94(9)    yes
C163 . N164 . N165 . 108.61(9)    yes
N164 . N165 . N166 . 108.33(9)    yes
C162 . N166 . N165 . 109.62(9)    yes
C162 . N166 . C167 . 129.8(9)    yes
N165 . N166 . C167 . 119.4(8)    yes
N166 . C167 . C168 . 112.65(9)    yes
N166 . C167 . H1671 . 108.2    no
C168 . C167 . H1671 . 107.8    no
N166 . C167 . H1672 . 109.3    no
C168 . C167 . H1672 . 109.1    no
H1671 . C167 . H1672 . 109.7    no
C167 . C168 . C169 . 120.6(14)    yes
C167 . C168 . C173 . 121.6(13)    yes
C169 . C168 . C173 . 117.7(13)    yes
C168 . C169 . C170 . 121.2(17)    yes
C168 . C169 . H1691 . 119.3    no
C170 . C169 . H1691 . 119.6    no
C169 . C170 . C171 . 120.8(16)    yes
C169 . C170 . H1701 . 119.8    no
C171 . C170 . H1701 . 119.4    no
C170 . C171 . C172 . 118.2(14)    yes
C170 . C171 . C174 . 117.2(12)    yes
C172 . C171 . C174 . 124.3(11)    yes
C171 . C172 . C173 . 122.6(16)    yes
C171 . C172 . H1721 . 118.8    no
C173 . C172 . H1721 . 118.6    no
C168 . C173 . C172 . 119.5(14)    yes
C168 . C173 . H1731 . 119.9    no
C172 . C173 . H1731 . 120.6    no
C171 . C174 . O175 . 109.35(7)    yes
C171 . C174 . H1741 . 109.4    no
O175 . C174 . H1741 . 109.3    no
C171 . C174 . H1742 . 109.8    no
O175 . C174 . H1742 . 109.3    no
H1741 . C174 . H1742 . 109.7    no
C174 . O175 . C176 . 112.14(7)    yes
O175 . C176 . C177 . 106.42(7)    yes
O175 . C176 . H1761 . 110.4    no
C177 . C176 . H1761 . 109.4    no
O175 . C176 . H1762 . 110.5    no
C177 . C176 . H1762 . 110.1    no
H1761 . C176 . H1762 . 110.0    no
C176 . C177 . O178 . 109.93(7)    yes
C176 . C177 . H1771 . 109.7    no
O178 . C177 . H1771 . 109.6    no
C176 . C177 . H1772 . 109.1    no
O178 . C177 . H1772 . 109.0    no
H1771 . C177 . H1772 . 109.6    no
C177 . O178 . C179 . 114.38(7)    yes
O178 . C179 . C180 . 109.41(7)    yes
O178 . C179 . H1791 . 109.4    no
C180 . C179 . H1791 . 109.9    no
O178 . C179 . H1792 . 109.4    no
C180 . C179 . H1792 . 109.2    no
H1791 . C179 . H1792 . 109.6    no
C179 . C180 . O181 . 109.41(7)    yes
C179 . C180 . H1801 . 109.6    no
O181 . C180 . H1801 . 109.2    no
C179 . C180 . H1802 . 109.5    no
O181 . C180 . H1802 . 109.7    no
H1801 . C180 . H1802 . 109.4    no
C180 . O181 . C182 . 114.38(7)    yes
O181 . C182 . C183 . 109.92(7)    yes
O181 . C182 . H1821 . 109.1    no
C183 . C182 . H1821 . 109.4    no
O181 . C182 . H1822 . 109.3    no
C183 . C182 . H1822 . 109.5    no
H1821 . C182 . H1822 . 109.6    no
C182 . C183 . O184 . 106.42(7)    yes
C182 . C183 . H1831 . 110.6    no
O184 . C183 . H1831 . 110.0    no
C182 . C183 . H1832 . 109.8    no
O184 . C183 . H1832 . 109.9    no
H1831 . C183 . H1832 . 110.0    no
C183 . O184 . C185 . 112.13(7)    yes
O184 . C185 . C186 . 109.36(7)    yes
O184 . C185 . H1851 . 109.5    no
C186 . C185 . H1851 . 109.8    no
O184 . C185 . H1852 . 109.5    no
C186 . C185 . H1852 . 109.2    no
H1851 . C185 . H1852 . 109.5    no
C185 . C186 . C187 . 119.1(10)    yes
C185 . C186 . C191 . 121.3(11)    yes
C187 . C186 . C191 . 119.2(12)    yes
C186 . C187 . C188 . 120.7(14)    yes
C186 . C187 . H1871 . 119.8    no
C188 . C187 . H1871 . 119.6    no
C187 . C188 . C189 . 121.0(15)    yes
C187 . C188 . H1881 . 119.6    no
C189 . C188 . H1881 . 119.4    no
C188 . C189 . C190 . 117.3(13)    yes
C188 . C189 . C192 . 118.5(12)    yes
C190 . C189 . C192 . 124.0(11)    yes
C189 . C190 . C191 . 122.3(15)    yes
C189 . C190 . H1901 . 118.5    no
C191 . C190 . H1901 . 119.2    no
C190 . C191 . C186 . 119.4(16)    yes
C190 . C191 . H1911 . 120.4    no
C186 . C191 . H1911 . 120.1    no
C189 . C192 . N193 . 112.66(9)    yes
C189 . C192 . H1921 . 108.7    no
N193 . C192 . H1921 . 108.4    no
C189 . C192 . H1922 . 109.0    no
N193 . C192 . H1922 . 108.6    no
H1921 . C192 . H1922 . 109.5    no
C192 . N193 . N194 . 118.4(9)    yes
C192 . N193 . C197 . 128.5(9)    yes
N194 . N193 . C197 . 109.65(8)    yes
N193 . N194 . N195 . 108.36(8)    yes
N194 . N195 . C196 . 108.66(8)    yes
C156 . C196 . N195 . 120.9(9)    yes
C156 . C196 . C197 . 130.9(9)    yes
N195 . C196 . C197 . 107.99(8)    yes
C196 . C197 . N193 . 105.24(8)    yes
C196 . C197 . I198 . 135.2(5)    yes
N193 . C197 . I198 . 119.4(5)    yes
loop_
 _geom_hbond_atom_site_label_D
 _geom_hbond_site_symmetry_D
 _geom_hbond_atom_site_label_H
 _geom_hbond_site_symmetry_H
 _geom_hbond_atom_site_label_A
 _geom_hbond_site_symmetry_A
 _geom_hbond_angle_DHA
 _geom_hbond_distance_DH
 _geom_hbond_distance_HA
 _geom_hbond_distance_DA
 _geom_hbond_publ_flag
C73 . H731 . C62 . 125 0.93 2.57 3.20(2)    yes
C170 . H1701 . N115 2_475 158 0.93 2.48 3.37(2)    yes
C183 . H1831 . O125 . 145 0.97 2.28 3.13(2)    yes
C190 . H1901 . C197 . 128 0.93 2.55 3.21(2)    yes


_iucr_refine_instructions_details
;
#
# Punched on 23/11/22 at 19:52:52
#
#LIST     12                                                                    
BLOCK SCALE X'S  U'S 
CONT ENANTIO 
EQUIV PART(1001,OCC) PART(1002,OCC) 
WEIGHT -1 PART(1002,OCC) 
RIDE C   (   1,X'S) H   (  11,X'S) 
RIDE C   (   3,X'S) H   (  31,X'S) 
RIDE C   (   5,X'S) H   (  51,X'S) 
RIDE C   (   8,X'S) H   (  83,X'S) H   (  82,X'S) H   (  81,X'S) 
RIDE C   (   9,X'S) H   (  93,X'S) H   (  92,X'S) H   (  91,X'S) 
RIDE C   (  10,X'S) H   ( 101,X'S) H   ( 102,X'S) H   ( 103,X'S) 
RIDE C   (  17,X'S) H   ( 171,X'S) H   ( 172,X'S) 
RIDE C   (  19,X'S) H   ( 191,X'S) 
RIDE C   (  20,X'S) H   ( 201,X'S) 
RIDE C   (  22,X'S) H   ( 221,X'S) 
RIDE C   (  23,X'S) H   ( 231,X'S) 
RIDE C   (  24,X'S) H   ( 241,X'S) H   ( 242,X'S) 
RIDE C   (  26,X'S) H   ( 261,X'S) H   ( 262,X'S) 
RIDE C   (  27,X'S) H   ( 271,X'S) H   ( 272,X'S) 
RIDE C   (  29,X'S) H   ( 291,X'S) H   ( 292,X'S) 
RIDE C   (  30,X'S) H   ( 301,X'S) H   ( 302,X'S) 
RIDE C   (  32,X'S) H   ( 321,X'S) H   ( 322,X'S) 
RIDE C   (  33,X'S) H   ( 331,X'S) H   ( 332,X'S) 
RIDE C   (  35,X'S) H   ( 351,X'S) H   ( 352,X'S) 
RIDE C   (  37,X'S) H   ( 371,X'S) 
RIDE C   (  38,X'S) H   ( 381,X'S) 
RIDE C   (  40,X'S) H   ( 401,X'S) 
RIDE C   (  41,X'S) H   ( 411,X'S) 
RIDE C   (  42,X'S) H   ( 421,X'S) H   ( 422,X'S) 
RIDE C   (  51,X'S) H   ( 511,X'S) 
RIDE C   (  53,X'S) H   ( 531,X'S) 
RIDE C   (  55,X'S) H   ( 551,X'S) 
RIDE C   (  58,X'S) H   ( 583,X'S) H   ( 582,X'S) H   ( 581,X'S) 
RIDE C   (  59,X'S) H   ( 591,X'S) H   ( 592,X'S) H   ( 593,X'S) 
RIDE C   (  60,X'S) H   ( 603,X'S) H   ( 602,X'S) H   ( 601,X'S) 
RIDE C   (  67,X'S) H   ( 671,X'S) H   ( 672,X'S) 
RIDE C   (  69,X'S) H   ( 691,X'S) 
RIDE C   (  70,X'S) H   ( 701,X'S) 
RIDE C   (  72,X'S) H   ( 721,X'S) 
RIDE C   (  73,X'S) H   ( 731,X'S) 
RIDE C   (  74,X'S) H   ( 741,X'S) H   ( 742,X'S) 
RIDE C   (  76,X'S) H   ( 761,X'S) H   ( 762,X'S) 
RIDE C   (  77,X'S) H   ( 771,X'S) H   ( 772,X'S) 
RIDE C   (  79,X'S) H   ( 791,X'S) H   ( 792,X'S) 
RIDE C   (  80,X'S) H   ( 801,X'S) H   ( 802,X'S) 
RIDE C   (  82,X'S) H   ( 821,X'S) H   ( 822,X'S) 
RIDE C   (  83,X'S) H   ( 831,X'S) H   ( 832,X'S) 
RIDE C   (  85,X'S) H   ( 851,X'S) H   ( 852,X'S) 
RIDE C   (  87,X'S) H   ( 871,X'S) 
RIDE C   (  88,X'S) H   ( 881,X'S) 
RIDE C   (  90,X'S) H   ( 901,X'S) 
RIDE C   (  91,X'S) H   ( 911,X'S) 
RIDE C   (  92,X'S) H   ( 921,X'S) H   ( 922,X'S) 
RIDE C   ( 101,X'S) H   (1011,X'S) 
RIDE C   ( 103,X'S) H   (1031,X'S) 
RIDE C   ( 105,X'S) H   (1051,X'S) 
RIDE C   ( 108,X'S) H   (1081,X'S) H   (1082,X'S) H   (1083,X'S) 
RIDE C   ( 109,X'S) H   (1093,X'S) H   (1092,X'S) H   (1091,X'S) 
RIDE C   ( 110,X'S) H   (1101,X'S) H   (1102,X'S) H   (1103,X'S) 
RIDE C   ( 208,X'S) H   (2083,X'S) H   (2082,X'S) H   (2081,X'S) 
RIDE C   ( 209,X'S) H   (2093,X'S) H   (2092,X'S) H   (2091,X'S) 
RIDE C   ( 210,X'S) H   (2101,X'S) H   (2102,X'S) H   (2103,X'S) 
RIDE C   ( 117,X'S) H   (1171,X'S) H   (1172,X'S) 
RIDE C   ( 119,X'S) H   (1191,X'S) 
RIDE C   ( 120,X'S) H   (1201,X'S) 
RIDE C   ( 122,X'S) H   (1221,X'S) 
RIDE C   ( 123,X'S) H   (1231,X'S) 
RIDE C   ( 124,X'S) H   (1241,X'S) H   (1242,X'S) 
RIDE C   ( 126,X'S) H   (1261,X'S) H   (1262,X'S) 
RIDE C   ( 127,X'S) H   (1271,X'S) H   (1272,X'S) 
RIDE C   ( 129,X'S) H   (1291,X'S) H   (1292,X'S) 
RIDE C   ( 130,X'S) H   (1301,X'S) H   (1302,X'S) 
RIDE C   ( 132,X'S) H   (1321,X'S) H   (1322,X'S) 
RIDE C   ( 133,X'S) H   (1331,X'S) H   (1332,X'S) 
RIDE C   ( 135,X'S) H   (1351,X'S) H   (1352,X'S) 
RIDE C   ( 137,X'S) H   (1371,X'S) 
RIDE C   ( 138,X'S) H   (1381,X'S) 
RIDE C   ( 140,X'S) H   (1401,X'S) 
RIDE C   ( 141,X'S) H   (1411,X'S) 
RIDE C   ( 142,X'S) H   (1421,X'S) H   (1422,X'S) 
RIDE C   ( 151,X'S) H   (1511,X'S) 
RIDE C   ( 153,X'S) H   (1531,X'S) 
RIDE C   ( 155,X'S) H   (1551,X'S) 
RIDE C   ( 158,X'S) H   (1583,X'S) H   (1582,X'S) H   (1581,X'S) 
RIDE C   ( 159,X'S) H   (1591,X'S) H   (1592,X'S) H   (1593,X'S) 
RIDE C   ( 160,X'S) H   (1603,X'S) H   (1602,X'S) H   (1601,X'S) 
RIDE C   ( 167,X'S) H   (1671,X'S) H   (1672,X'S) 
RIDE C   ( 169,X'S) H   (1691,X'S) 
RIDE C   ( 170,X'S) H   (1701,X'S) 
RIDE C   ( 172,X'S) H   (1721,X'S) 
RIDE C   ( 173,X'S) H   (1731,X'S) 
RIDE C   ( 174,X'S) H   (1741,X'S) H   (1742,X'S) 
RIDE C   ( 176,X'S) H   (1761,X'S) H   (1762,X'S) 
RIDE C   ( 177,X'S) H   (1771,X'S) H   (1772,X'S) 
RIDE C   ( 179,X'S) H   (1791,X'S) H   (1792,X'S) 
RIDE C   ( 180,X'S) H   (1801,X'S) H   (1802,X'S) 
RIDE C   ( 182,X'S) H   (1821,X'S) H   (1822,X'S) 
RIDE C   ( 183,X'S) H   (1831,X'S) H   (1832,X'S) 
RIDE C   ( 185,X'S) H   (1851,X'S) H   (1852,X'S) 
RIDE C   ( 187,X'S) H   (1871,X'S) 
RIDE C   ( 188,X'S) H   (1881,X'S) 
RIDE C   ( 190,X'S) H   (1901,X'S) 
RIDE C   ( 191,X'S) H   (1911,X'S) 
RIDE C   ( 192,X'S) H   (1921,X'S) H   (1922,X'S) 
END                                                                             
#
# Punched on 23/11/22 at 19:52:52
#
#LIST     16                                                                    
SAME C(104) C(107) C(108) C(109) C(110) AND 
CONT C(104) C(107) C(109) C(110) C(108) AND 
CONT C(104) C(107) C(110) C(108) C(109) AND 
CONT C(104) C(107) C(208) C(209) C(210) AND 
CONT C(104) C(107) C(209) C(210) C(208) AND 
CONT C(104) C(107) C(210) C(208) C(209) 
SIMU C(104) C(107) C(108) C(109) C(110) AND 
CONT C(104) C(107) C(109) C(110) C(108) AND 
CONT C(104) C(107) C(110) C(108) C(109) AND 
CONT C(104) C(107) C(208) C(209) C(210) AND 
CONT C(104) C(107) C(209) C(210) C(208) AND 
CONT C(104) C(107) C(210) C(208) C(209) 
DELU C(104) C(107) C(108) C(109) C(110) AND 
CONT C(104) C(107) C(109) C(110) C(108) AND 
CONT C(104) C(107) C(110) C(108) C(109) AND 
CONT C(104) C(107) C(208) C(209) C(210) AND 
CONT C(104) C(107) C(209) C(210) C(208) AND 
CONT C(104) C(107) C(210) C(208) C(209) 
REM   HREST   START (DO NOT REMOVE THIS LINE) 
REM   HREST   END (DO NOT REMOVE THIS LINE) 
SAME C(21) C(24) O(25) C(26) C(27) O(28) C(29) 
CONT C(30) O(31) C(32) C(33) O(34) C(35) C(36) AND 
CONT C(36) C(35) O(34) C(33) C(32) O(31) C(30) 
CONT C(29) O(28) C(27) C(26) O(25) C(24) C(21) AND 
CONT C(71) C(74) O(75) C(76) C(77) O(78) C(79) 
CONT C(80) O(81) C(82) C(83) O(84) C(85) C(86) AND 
CONT C(86) C(85) O(84) C(83) C(82) O(81) C(80) 
CONT C(79) O(78) C(77) C(76) O(75) C(74) C(71) AND 
CONT C(121) C(124) O(125) C(126) C(127) O(128) C(129) 
CONT C(130) O(131) C(132) C(133) O(134) C(135) C(136) AND 
CONT C(136) C(135) O(134) C(133) C(132) O(131) C(130) 
CONT C(129) O(128) C(127) C(126) O(125) C(124) C(121) AND 
CONT C(171) C(174) O(175) C(176) C(177) O(178) C(179) 
CONT C(180) O(181) C(182) C(183) O(184) C(185) C(186) AND 
CONT C(186) C(185) O(184) C(183) C(182) O(181) C(180) 
CONT C(179) O(178) C(177) C(176) O(175) C(174) C(171) 
SIMU C(21) C(24) O(25) C(26) C(27) O(28) C(29) 
CONT C(30) O(31) C(32) C(33) O(34) C(35) C(36) AND 
CONT C(36) C(35) O(34) C(33) C(32) O(31) C(30) 
CONT C(29) O(28) C(27) C(26) O(25) C(24) C(21) AND 
CONT C(71) C(74) O(75) C(76) C(77) O(78) C(79) 
CONT C(80) O(81) C(82) C(83) O(84) C(85) C(86) AND 
CONT C(86) C(85) O(84) C(83) C(82) O(81) C(80) 
CONT C(79) O(78) C(77) C(76) O(75) C(74) C(71) AND 
CONT C(121) C(124) O(125) C(126) C(127) O(128) C(129) 
CONT C(130) O(131) C(132) C(133) O(134) C(135) C(136) AND 
CONT C(136) C(135) O(134) C(133) C(132) O(131) C(130) 
CONT C(129) O(128) C(127) C(126) O(125) C(124) C(121) AND 
CONT C(171) C(174) O(175) C(176) C(177) O(178) C(179) 
CONT C(180) O(181) C(182) C(183) O(184) C(185) C(186) AND 
CONT C(186) C(185) O(184) C(183) C(182) O(181) C(180) 
CONT C(179) O(178) C(177) C(176) O(175) C(174) C(171) 
SIMU C(21) C(24) O(25) C(26) C(27) O(28) C(29) 
CONT C(30) O(31) C(32) C(33) O(34) C(35) C(36) AND 
CONT C(36) C(35) O(34) C(33) C(32) O(31) C(30) 
CONT C(29) O(28) C(27) C(26) O(25) C(24) C(21) AND 
CONT C(71) C(74) O(75) C(76) C(77) O(78) C(79) 
CONT C(80) O(81) C(82) C(83) O(84) C(85) C(86) AND 
CONT C(86) C(85) O(84) C(83) C(82) O(81) C(80) 
CONT C(79) O(78) C(77) C(76) O(75) C(74) C(71) AND 
CONT C(121) C(124) O(125) C(126) C(127) O(128) C(129) 
CONT C(130) O(131) C(132) C(133) O(134) C(135) C(136) AND 
CONT C(136) C(135) O(134) C(133) C(132) O(131) C(130) 
CONT C(129) O(128) C(127) C(126) O(125) C(124) C(121) AND 
CONT C(171) C(174) O(175) C(176) C(177) O(178) C(179) 
CONT C(180) O(181) C(182) C(183) O(184) C(185) C(186) AND 
CONT C(186) C(185) O(184) C(183) C(182) O(181) C(180) 
CONT C(179) O(178) C(177) C(176) O(175) C(174) C(171) 
DELU 0.01 C(21) C(24) O(25) C(26) C(27) O(28) C(29) 
CONT C(30) O(31) C(32) C(33) O(34) C(35) C(36) AND 
CONT C(36) C(35) O(34) C(33) C(32) O(31) C(30) 
CONT C(29) O(28) C(27) C(26) O(25) C(24) C(21) 
DELU 0.01 C(71) C(74) O(75) C(76) C(77) O(78) C(79) 
CONT C(80) O(81) C(82) C(83) O(84) C(85) C(86) AND 
CONT C(86) C(85) O(84) C(83) C(82) O(81) C(80) 
CONT C(79) O(78) C(77) C(76) O(75) C(74) C(71) 
DELU 0.01 C(121) C(124) O(125) C(126) C(127) O(128) C(129) 
CONT C(130) O(131) C(132) C(133) O(134) C(135) C(136) AND 
CONT C(136) C(135) O(134) C(133) C(132) O(131) C(130) 
CONT C(129) O(128) C(127) C(126) O(125) C(124) C(121) 
DELU 0.01 C(171) C(174) O(175) C(176) C(177) O(178) C(179) 
CONT C(180) O(181) C(182) C(183) O(184) C(185) C(186) AND 
CONT C(186) C(185) O(184) C(183) C(182) O(181) C(180) 
CONT C(179) O(178) C(177) C(176) O(175) C(174) C(171) 
SAME C(12) C(13) N(14) N(15) N(16) AND 
CONT C(47) C(46) N(45) N(44) N(43) AND 
CONT C(62) C(63) N(64) N(65) N(66) AND 
CONT C(97) C(96) N(95) N(94) N(93) AND 
CONT C(112) C(113) N(114) N(115) N(116) AND 
CONT C(147) C(146) N(145) N(144) N(143) AND 
CONT C(162) C(163) N(164) N(165) N(166) AND 
CONT C(197) C(196) N(195) N(194) N(193) 
SIMU C(12) C(13) N(14) N(15) N(16) AND 
CONT C(47) C(46) N(45) N(44) N(43) AND 
CONT C(62) C(63) N(64) N(65) N(66) AND 
CONT C(97) C(96) N(95) N(94) N(93) AND 
CONT C(112) C(113) N(114) N(115) N(116) AND 
CONT C(147) C(146) N(145) N(144) N(143) AND 
CONT C(162) C(163) N(164) N(165) N(166) AND 
CONT C(197) C(196) N(195) N(194) N(193) 
DELU 0.01 C(12) C(13) N(14) N(15) N(16) 
DELU 0.01 C(47) C(46) N(45) N(44) N(43) 
DELU 0.01 C(62) C(63) N(64) N(65) N(66) 
DELU 0.01 C(97) C(96) N(95) N(94) N(93) 
DELU 0.01 C(112) C(113) N(114) N(115) N(116) 
DELU 0.01 C(147) C(146) N(145) N(144) N(143) 
DELU 0.01 C(162) C(163) N(164) N(165) N(166) 
DELU 0.01 C(197) C(196) N(195) N(194) N(193) 
SAME N(16) C(17) C(18) AND 
CONT N(43) C(42) C(39) AND 
CONT N(66) C(67) C(68) AND 
CONT N(93) C(92) C(89) AND 
CONT N(116) C(117) C(118) AND 
CONT N(143) C(142) C(139) AND 
CONT N(166) C(167) C(168) AND 
CONT N(193) C(192) C(189) 
SIMU N(16) C(17) C(18) AND 
CONT N(43) C(42) C(39) AND 
CONT N(66) C(67) C(68) AND 
CONT N(93) C(92) C(89) AND 
CONT N(116) C(117) C(118) AND 
CONT N(143) C(142) C(139) AND 
CONT N(166) C(167) C(168) AND 
CONT N(193) C(192) C(189) 
U(IJ) .0, 0.01000 = C(87) TO C(88) 
VIBR .0, 0.00200 = C(87) TO C(88) 
DELU 0.01 N(16) C(17) C(18) 
DELU 0.01 N(43) C(42) C(39) 
DELU 0.01 N(66) C(67) C(68) 
DELU 0.01 N(93) C(92) C(89) 
DELU 0.01 N(116) C(117) C(118) 
DELU 0.01 N(143) C(142) C(139) 
DELU 0.01 N(166) C(167) C(168) 
DELU 0.01 N(193) C(192) C(189) 
END                                                                             
;
 
# Reflections are selected by the following conditions :-
# Minimum value of SQRTW        is   0.00
# Minimum value of RATIO        is  -3.00


#==============================================================================
# start Validation Reply Form
#==============================================================================
_vrf_PLAT410_2.XB-DEG.TBACl
;
PROBLEM: Short Intra H...H Contact  H742     ..H761     .       1.76 Ang.  
RESPONSE: H742, H761, H772, H791, and H822 are all part of 
the polyethyl chain in one component of the DEG-catenane, 
while H242 and H262 are part of the polyethyl chain in the 
other.  Although the displacement parameters are large 
suggesting a high degree of thermal and/or positional 
disorder, the general location of the chain is constrained 
by the interlocked nature of the structure.  While the 
central location of the displacement parameters leads to 
these close contacts, allowing for movement within the 
large displacements accounts for the short distances.  
Efforts were made to model this as disordered, but it was
not possible to resolve separate components and the 
refinement became unstable as a result.  Although this 
model is less than ideal, there is little doubt about the 
gross connectivity, the interlocked nature of the structure,
and the location of the chloride situated in the tetra-iodo 
pocket.
;
_vrf_PLAT084_2.XB-DEG.NaI.H2O
;
PROBLEM: High wR2 Value (i.e. > 0.25) ...................       0.41 Report
RESPONSE: The data quality is poor and careful examination 
of the refeinment suggests the presence of disorder similar 
to that seen in Compound 3 (repoorted herein), that it was 
not possible to resolve.  Although the data and therefore the 
result are less than ideal, there is little doubt about the 
gross connectivity, the interlocked nature of the structure, 
the binding of the sodium ion by the polyether, the further 
coordination by water, and the location of the iodide subject 
to the four halogen-halogen (iodo-iodo) interactions.
;
_vrf_PLAT097_2.XB-DEG.NaI.H2O
;
PROBLEM: Large Reported Max.  (Positive) Residual Density       5.79 eA-3  
RESPONSE: The large amount of residual electron density is
believed to result from the unresolved disorder described 
in more detail elsewhere.  Competitive refinement of just 
the two largest residual peaks as iodine atoms lead to a 
slight reduction in the agreement factors and suggested 6% 
occupancy for the minor component of the disorder.
;
_vrf_PLAT342_2.XB-DEG.NaI.H2O
;
PROBLEM: Low Bond Precision on  C-C Bonds ...............    0.02789 Ang.  
RESPONSE: The poor quality and weakness of the data, together 
with the unresolved disorder result in a poor quality result, 
with a low bond precision.  Despite the poor qulity of the 
data, there is little doubt about the connectivity, the 
interlocked nature of the structure, the binding of the sodium 
ion by the polyethers, the coordination of the sodium by the 
water, and the location of the iodide subject to the four 
halogen-halogen (iodo-iodo) interactions.
;
_vrf_PLAT420_2.XB-DEG.NaI.H2O
;
PROBLEM:  D-H Bond Without Acceptor  O50      --H502     .     Please Check  
RESPONSE: H502 is part of a water molecule coordinated to 
the encapsulated sodium ion.  The other hydrogen atom was 
visible in the difference Fourier map forming a strong 
hydrogen bond.  Although H502 was not as visible in the 
difference Fourier map there are few other possibilities.
;
_vrf_PLAT220_2.XB-TEG
;
PROBLEM: NonSolvent   Resd 4  C   Ueq(max)/Ueq(min) Range        6.3 Ratio   
RESPONSE: The pseudosymmetry makes the refinement unstable, 
and inspite of thermal similarity and vibrational restraints,
residue 4 (ansd to a lesser extent residue 1) still shows 
some anisotropy in the displacements.
;
_vrf_PLAT342_2.XB-TEG
;
PROBLEM: Low Bond Precision on  C-C Bonds ...............    0.02036 Ang.     
RESPONSE: The pseudosymmetry leads to a high degree of 
corelation reducing the precision of the end result.  Despite
this, the resultant structure supports the conclusions 
reported in the manuscript.
;
#==============================================================================
# end Validation Reply Form
#==============================================================================
